# Supplementary material for: Network Pharmacology-Based Strategy to Investigate the Pharmacologic Mechanisms of Atractylodes macrocephala Koidz. for the Treatment of Chronic Gastritis
Source: Front Pharmacol. 2020 Jan 29;10:1629. doi: 10.3389/fphar.2019.01629 (PMC7000373; doi:10.3389/fphar.2019.01629)
Supplement: Supplementary file 1 [file Table_1.xls]

## Sheet: Sheet1
Table S1 Showing candidate ingredients in AMK
(+/-)-Isoborneol
(1R)-2-methyl-1-phenylprop-2-en-1-ol
(1S,2R,4R)-Neoiso-dihydrocarveol
(3S)-3-[(1R)-1,5-dimethylhex-4-enyl]-6-methylenecyclohexene
(3S,8S,9S,10R,13R,14S,17R)-10,13-dimethyl-17-[(2R,5S)-5-propan-2-yloctan-2-yl]-2,3,4,7,8,9,11,12,14,15,16,17-dodecahydro-1H-cyclopenta[a]phenanthren-3-ol
(5E,9Z)-3,6,10-trimethyl-4,7,8,11-tetrahydrocyclodeca[b]furan
12(alpha-Methyl butyryl)-14-acetyl-2E,8Z,10E-atractylentriol
12-senecioyl-2E,8E,10E-atractylentriol
14(alpha-Methyl butyryl)-2E,8E,10E-atractylentriol
14(alpha-Methyl butyryl)-2E,8Z,10E-atractylentriol
14-acetyl-12-senecioyl-2E,8E,10E-atractylentriol
14-acetyl-12-senecioyl-2E,8Z,10E-atractylentriol
2-[(1R,3S,4S)-3-isopropenyl-4-methyl-4-vinylcyclohexyl]propan-2-ol
2-[(2R,5S,6S)-6,10-dimethylspiro[4.5]dec-9-en-2-yl]propan-2-ol
2alpha-(alpha-Methylbutyrul)-oxy-5alpha,7belta,9alpha,10belta-tetraacetoxy-4(20),11-taxadiene
3β-acetoxyatractylone
4-Ethoxycarbonyl-2-quinolone
8β-ethoxy atractylenolide Ⅲ
Akridin
alloaromadedrene
alpha-Curcumene
alpha-humulene
ASI
Atracty lentrid
Atractylenolide I
atractylenolide iii
atractylenolideII
ATRACTYLODES MACROCEPHALA
Atractylon
atractylone
beta-caryophyllene
beta-Eudesmol
beta-Humulene
beta-Selinene
biatractylolide
D-Camphene
DIBP
D-Serin
DTY
Ethyl pivaloylacetate
GLY
Gulutamine
Hemo-sol
Istidina
juniper camphor
Jurubine
L-
L-Ile
L-Lysin
LPG
L-Valin
Methose
palmitic acid
PHA
Polymannose
Prolinum
Scopoletol
selina-4(14),7(11)-dien-8-one
stigmast-22E-en-3beta-ol
uridine
α-Amyrin
α-Longipinene
γ-elemene
(+)-eudesma-4(15),7(11)-dien-8-one
12-(α-methyl butyryl)-14-acetyl-2e,8 e,10 e-atractylentriol
4, 15-epoxy-hydroxy Atractylodes lactone
8,9-epoxy atractylenolide
atractylentriol
atractylenolide
atractylodin
butenolide a
butenolide b
Furan diene
Herb alcohol
hinesol
Taraxerol acetate
γ-spinasterol
