# Supplementary material for: Network Pharmacology-Based Strategy to Investigate the Pharmacologic Mechanisms of Atractylodes macrocephala Koidz. for the Treatment of Chronic Gastritis
Source: Front Pharmacol. 2020 Jan 29;10:1629. doi: 10.3389/fphar.2019.01629 (PMC7000373; doi:10.3389/fphar.2019.01629)
Supplement: Supplementary file 3 [file Table_3.xls]

## Sheet: Sheet1
Table S3: known therapeutic gene targets for chronic gastritis
The known therapeutic gene targets for chronic gastritis from GeneCards
Gene Symbol	Description	Category	Gifts	GC Id	Relevance score	GeneCards Link
IL1B	Interleukin 1 Beta	Protein Coding	55	GC02M112829	64.26	https://www.genecards.org/cgi-bin/carddisp.pl?gene=IL1B
TNF	Tumor Necrosis Factor	Protein Coding	59	GC06P032186	62.03	https://www.genecards.org/cgi-bin/carddisp.pl?gene=TNF
IL6	Interleukin 6	Protein Coding	55	GC07P022765	49.25	https://www.genecards.org/cgi-bin/carddisp.pl?gene=IL6
TP53	Tumor Protein P53	Protein Coding	61	GC17M007661	47.73	https://www.genecards.org/cgi-bin/carddisp.pl?gene=TP53
IL1RN	Interleukin 1 Receptor Antagonist	Protein Coding	55	GC02P113837	45.74	https://www.genecards.org/cgi-bin/carddisp.pl?gene=IL1RN
IL10	Interleukin 10	Protein Coding	53	GC01M206767	42.72	https://www.genecards.org/cgi-bin/carddisp.pl?gene=IL10
IFNG	Interferon Gamma	Protein Coding	54	GC12M068064	40.83	https://www.genecards.org/cgi-bin/carddisp.pl?gene=IFNG
CXCL8	C-X-C Motif Chemokine Ligand 8	Protein Coding	46	GC04P073740	37.78	https://www.genecards.org/cgi-bin/carddisp.pl?gene=CXCL8
SERPINA1	Serpin Family A Member 1	Protein Coding	56	GC14M094376	32.19	https://www.genecards.org/cgi-bin/carddisp.pl?gene=SERPINA1
ALB	Albumin	Protein Coding	57	GC04P073397	30.08	https://www.genecards.org/cgi-bin/carddisp.pl?gene=ALB
HLA-DRB1	Major Histocompatibility Complex, Class II, DR Beta 1	Protein Coding	52	GC06M032578	30.02	https://www.genecards.org/cgi-bin/carddisp.pl?gene=HLA-DRB1
KRAS	KRAS Proto-Oncogene, GTPase	Protein Coding	57	GC12M025204	29.18	https://www.genecards.org/cgi-bin/carddisp.pl?gene=KRAS
CDH1	Cadherin 1	Protein Coding	57	GC16P068737	28.13	https://www.genecards.org/cgi-bin/carddisp.pl?gene=CDH1
FAS	Fas Cell Surface Death Receptor	Protein Coding	57	GC10P088969	27.4	https://www.genecards.org/cgi-bin/carddisp.pl?gene=FAS
GAST	Gastrin	Protein Coding	46	GC17P041712	26.87	https://www.genecards.org/cgi-bin/carddisp.pl?gene=GAST
PTGS2	Prostaglandin-Endoperoxide Synthase 2	Protein Coding	56	GC01M186640	26.2	https://www.genecards.org/cgi-bin/carddisp.pl?gene=PTGS2
CYBB	Cytochrome B-245 Beta Chain	Protein Coding	53	GC0XP037780	25.86	https://www.genecards.org/cgi-bin/carddisp.pl?gene=CYBB
AIRE	Autoimmune Regulator	Protein Coding	51	GC21P044285	25.65	https://www.genecards.org/cgi-bin/carddisp.pl?gene=AIRE
ABL1	ABL Proto-Oncogene 1, Non-Receptor Tyrosine Kinase	Protein Coding	60	GC09P130713	25.35	https://www.genecards.org/cgi-bin/carddisp.pl?gene=ABL1
PTPN11	Protein Tyrosine Phosphatase, Non-Receptor Type 11	Protein Coding	58	GC12P112418	25.07	https://www.genecards.org/cgi-bin/carddisp.pl?gene=PTPN11
IL13	Interleukin 13	Protein Coding	50	GC05P132656	24.96	https://www.genecards.org/cgi-bin/carddisp.pl?gene=IL13
IL4	Interleukin 4	Protein Coding	53	GC05P132673	24.68	https://www.genecards.org/cgi-bin/carddisp.pl?gene=IL4
TGFB1	Transforming Growth Factor Beta 1	Protein Coding	59	GC19M041301	24.59	https://www.genecards.org/cgi-bin/carddisp.pl?gene=TGFB1
S100A8	S100 Calcium Binding Protein A8	Protein Coding	49	GC01M153391	23.84	https://www.genecards.org/cgi-bin/carddisp.pl?gene=S100A8
TERT	Telomerase Reverse Transcriptase	Protein Coding	58	GC05M001253	23.59	https://www.genecards.org/cgi-bin/carddisp.pl?gene=TERT
HLA-B	Major Histocompatibility Complex, Class I, B	Protein Coding	50	GC06M031277	23.18	https://www.genecards.org/cgi-bin/carddisp.pl?gene=HLA-B
FASLG	Fas Ligand	Protein Coding	54	GC01P172628	22.98	https://www.genecards.org/cgi-bin/carddisp.pl?gene=FASLG
MMP9	Matrix Metallopeptidase 9	Protein Coding	60	GC20P046008	22.43	https://www.genecards.org/cgi-bin/carddisp.pl?gene=MMP9
NOS2	Nitric Oxide Synthase 2	Protein Coding	57	GC17M027756	21.87	https://www.genecards.org/cgi-bin/carddisp.pl?gene=NOS2
IFNA1	Interferon Alpha 1	Protein Coding	45	GC09P021459	21.71	https://www.genecards.org/cgi-bin/carddisp.pl?gene=IFNA1
IL2	Interleukin 2	Protein Coding	52	GC04M122451	21.58	https://www.genecards.org/cgi-bin/carddisp.pl?gene=IL2
NFKB1	Nuclear Factor Kappa B Subunit 1	Protein Coding	60	GC04P102501	21.4	https://www.genecards.org/cgi-bin/carddisp.pl?gene=NFKB1
CCL11	C-C Motif Chemokine Ligand 11	Protein Coding	49	GC17P034285	21.23	https://www.genecards.org/cgi-bin/carddisp.pl?gene=CCL11
ACE	Angiotensin I Converting Enzyme	Protein Coding	55	GC17P063477	20.64	https://www.genecards.org/cgi-bin/carddisp.pl?gene=ACE
CHGA	Chromogranin A	Protein Coding	49	GC14P092923	20.61	https://www.genecards.org/cgi-bin/carddisp.pl?gene=CHGA
CCND1	Cyclin D1	Protein Coding	59	GC11P069641	20.44	https://www.genecards.org/cgi-bin/carddisp.pl?gene=CCND1
GHRL	Ghrelin And Obestatin Prepropeptide	Protein Coding	49	GC03M010285	20.3	https://www.genecards.org/cgi-bin/carddisp.pl?gene=GHRL
FOXP3	Forkhead Box P3	Protein Coding	53	GC0XM049250	19.91	https://www.genecards.org/cgi-bin/carddisp.pl?gene=FOXP3
PRTN3	Proteinase 3	Protein Coding	50	GC19P000840	19.88	https://www.genecards.org/cgi-bin/carddisp.pl?gene=PRTN3
MPO	Myeloperoxidase	Protein Coding	57	GC17M058269	19.74	https://www.genecards.org/cgi-bin/carddisp.pl?gene=MPO
SPP1	Secreted Phosphoprotein 1	Protein Coding	52	GC04P087975	19.62	https://www.genecards.org/cgi-bin/carddisp.pl?gene=SPP1
CASR	Calcium Sensing Receptor	Protein Coding	58	GC03P122183	19.11	https://www.genecards.org/cgi-bin/carddisp.pl?gene=CASR
IL18	Interleukin 18	Protein Coding	50	GC11M112143	18.71	https://www.genecards.org/cgi-bin/carddisp.pl?gene=IL18
SST	Somatostatin	Protein Coding	48	GC03M187668	18.7	https://www.genecards.org/cgi-bin/carddisp.pl?gene=SST
CCL5	C-C Motif Chemokine Ligand 5	Protein Coding	49	GC17M035871	18.61	https://www.genecards.org/cgi-bin/carddisp.pl?gene=CCL5
AKT1	AKT Serine/Threonine Kinase 1	Protein Coding	62	GC14M104769	18.56	https://www.genecards.org/cgi-bin/carddisp.pl?gene=AKT1
TLR4	Toll Like Receptor 4	Protein Coding	58	GC09P117704	18.5	https://www.genecards.org/cgi-bin/carddisp.pl?gene=TLR4
VEGFA	Vascular Endothelial Growth Factor A	Protein Coding	57	GC06P043770	18.37	https://www.genecards.org/cgi-bin/carddisp.pl?gene=VEGFA
CYBA	Cytochrome B-245 Alpha Chain	Protein Coding	52	GC16M088643	18.07	https://www.genecards.org/cgi-bin/carddisp.pl?gene=CYBA
CTNNB1	Catenin Beta 1	Protein Coding	60	GC03P041236	17.92	https://www.genecards.org/cgi-bin/carddisp.pl?gene=CTNNB1
MET	MET Proto-Oncogene, Receptor Tyrosine Kinase	Protein Coding	62	GC07P116672	17.89	https://www.genecards.org/cgi-bin/carddisp.pl?gene=MET
INS	Insulin	Protein Coding	54	GC11M002159	17.86	https://www.genecards.org/cgi-bin/carddisp.pl?gene=INS
IL5	Interleukin 5	Protein Coding	52	GC05M132541	17.74	https://www.genecards.org/cgi-bin/carddisp.pl?gene=IL5
PGC	Progastricsin	Protein Coding	48	GC06M041736	17.65	https://www.genecards.org/cgi-bin/carddisp.pl?gene=PGC
CASP3	Caspase 3	Protein Coding	57	GC04M184627	17.62	https://www.genecards.org/cgi-bin/carddisp.pl?gene=CASP3
IL2RA	Interleukin 2 Receptor Subunit Alpha	Protein Coding	58	GC10M006010	17.48	https://www.genecards.org/cgi-bin/carddisp.pl?gene=IL2RA
CFTR	Cystic Fibrosis Transmembrane Conductance Regulator	Protein Coding	58	GC07P117465	17.15	https://www.genecards.org/cgi-bin/carddisp.pl?gene=CFTR
CRP	C-Reactive Protein	Protein Coding	53	GC01M159682	17.04	https://www.genecards.org/cgi-bin/carddisp.pl?gene=CRP
PGA3	Pepsinogen 3, Group I (Pepsinogen A)	Protein Coding	39	GC11P061203	17.03	https://www.genecards.org/cgi-bin/carddisp.pl?gene=PGA3
DEFB4A	Defensin Beta 4A	Protein Coding	42	GC08P007895	17.02	https://www.genecards.org/cgi-bin/carddisp.pl?gene=DEFB4A
PGA5	Pepsinogen 5, Group I (Pepsinogen A)	Protein Coding	39	GC11P061259	16.69	https://www.genecards.org/cgi-bin/carddisp.pl?gene=PGA5
DEFB1	Defensin Beta 1	Protein Coding	44	GC08M006870	16.66	https://www.genecards.org/cgi-bin/carddisp.pl?gene=DEFB1
CDX2	Caudal Type Homeobox 2	Protein Coding	49	GC13M027962	16.62	https://www.genecards.org/cgi-bin/carddisp.pl?gene=CDX2
ABCB1	ATP Binding Cassette Subfamily B Member 1	Protein Coding	58	GC07M087504	16.57	https://www.genecards.org/cgi-bin/carddisp.pl?gene=ABCB1
TLR9	Toll Like Receptor 9	Protein Coding	52	GC03M052222	16.57	https://www.genecards.org/cgi-bin/carddisp.pl?gene=TLR9
STAT3	Signal Transducer And Activator Of Transcription 3	Protein Coding	59	GC17M042313	16.48	https://www.genecards.org/cgi-bin/carddisp.pl?gene=STAT3
LRBA	LPS Responsive Beige-Like Anchor Protein	Protein Coding	47	GC04M150264	16.42	https://www.genecards.org/cgi-bin/carddisp.pl?gene=LRBA
LEP	Leptin	Protein Coding	54	GC07P128241	16.39	https://www.genecards.org/cgi-bin/carddisp.pl?gene=LEP
CXCL1	C-X-C Motif Chemokine Ligand 1	Protein Coding	49	GC04P073869	16.3	https://www.genecards.org/cgi-bin/carddisp.pl?gene=CXCL1
EGFR	Epidermal Growth Factor Receptor	Protein Coding	62	GC07P055019	15.88	https://www.genecards.org/cgi-bin/carddisp.pl?gene=EGFR
AREG	Amphiregulin	Protein Coding	49	GC04P074445	15.75	https://www.genecards.org/cgi-bin/carddisp.pl?gene=AREG
MMP1	Matrix Metallopeptidase 1	Protein Coding	58	GC11M102810	15.59	https://www.genecards.org/cgi-bin/carddisp.pl?gene=MMP1
TH	Tyrosine Hydroxylase	Protein Coding	58	GC11M002163	15.44	https://www.genecards.org/cgi-bin/carddisp.pl?gene=TH
HRH2	Histamine Receptor H2	Protein Coding	50	GC05P175659	15.07	https://www.genecards.org/cgi-bin/carddisp.pl?gene=HRH2
EPO	Erythropoietin	Protein Coding	48	GC07P100720	15.04	https://www.genecards.org/cgi-bin/carddisp.pl?gene=EPO
KIT	KIT Proto-Oncogene Receptor Tyrosine Kinase	Protein Coding	60	GC04P054657	15.03	https://www.genecards.org/cgi-bin/carddisp.pl?gene=KIT
IFNGR1	Interferon Gamma Receptor 1	Protein Coding	55	GC06M137197	15.01	https://www.genecards.org/cgi-bin/carddisp.pl?gene=IFNGR1
SOD1	Superoxide Dismutase 1	Protein Coding	59	GC21P031659	14.98	https://www.genecards.org/cgi-bin/carddisp.pl?gene=SOD1
EGF	Epidermal Growth Factor	Protein Coding	58	GC04P109912	14.89	https://www.genecards.org/cgi-bin/carddisp.pl?gene=EGF
TFF2	Trefoil Factor 2	Protein Coding	47	GC21M042346	14.87	https://www.genecards.org/cgi-bin/carddisp.pl?gene=TFF2
PGA4	Pepsinogen 4, Group I (Pepsinogen A)	Protein Coding	34	GC11P061222	14.66	https://www.genecards.org/cgi-bin/carddisp.pl?gene=PGA4
GPT	Glutamic--Pyruvic Transaminase	Protein Coding	48	GC08P144502	14.62	https://www.genecards.org/cgi-bin/carddisp.pl?gene=GPT
HLA-DQB1	Major Histocompatibility Complex, Class II, DQ Beta 1	Protein Coding	50	GC06M032629	14.53	https://www.genecards.org/cgi-bin/carddisp.pl?gene=HLA-DQB1
MUC6	Mucin 6, Oligomeric Mucus/Gel-Forming	Protein Coding	44	GC11M001002	14.4	https://www.genecards.org/cgi-bin/carddisp.pl?gene=MUC6
SLCO2A1	Solute Carrier Organic Anion Transporter Family Member 2A1	Protein Coding	50	GC03M133932	14.4	https://www.genecards.org/cgi-bin/carddisp.pl?gene=SLCO2A1
F2	Coagulation Factor II, Thrombin	Protein Coding	55	GC11P046740	14.38	https://www.genecards.org/cgi-bin/carddisp.pl?gene=F2
MUC5AC	Mucin 5AC, Oligomeric Mucus/Gel-Forming	Protein Coding	44	GC11P001151	14.26	https://www.genecards.org/cgi-bin/carddisp.pl?gene=MUC5AC
TRPV1	Transient Receptor Potential Cation Channel Subfamily V Member 1	Protein Coding	53	GC17M003565	14.22	https://www.genecards.org/cgi-bin/carddisp.pl?gene=TRPV1
B2M	Beta-2-Microglobulin	Protein Coding	56	GC15P044711	14.12	https://www.genecards.org/cgi-bin/carddisp.pl?gene=B2M
IL17A	Interleukin 17A	Protein Coding	49	GC06P052186	13.94	https://www.genecards.org/cgi-bin/carddisp.pl?gene=IL17A
CTLA4	Cytotoxic T-Lymphocyte Associated Protein 4	Protein Coding	53	GC02P203867	13.69	https://www.genecards.org/cgi-bin/carddisp.pl?gene=CTLA4
BCL2	BCL2, Apoptosis Regulator	Protein Coding	59	GC18M063123	13.51	https://www.genecards.org/cgi-bin/carddisp.pl?gene=BCL2
CD40LG	CD40 Ligand	Protein Coding	54	GC0XP136649	13.48	https://www.genecards.org/cgi-bin/carddisp.pl?gene=CD40LG
ADH7	Alcohol Dehydrogenase 7 (Class IV), Mu Or Sigma Polypeptide	Protein Coding	51	GC04M099412	13.44	https://www.genecards.org/cgi-bin/carddisp.pl?gene=ADH7
CCL2	C-C Motif Chemokine Ligand 2	Protein Coding	55	GC17P034255	13.35	https://www.genecards.org/cgi-bin/carddisp.pl?gene=CCL2
TF	Transferrin	Protein Coding	57	GC03P133663	13.23	https://www.genecards.org/cgi-bin/carddisp.pl?gene=TF
CASP1	Caspase 1	Protein Coding	57	GC11M105025	13.16	https://www.genecards.org/cgi-bin/carddisp.pl?gene=CASP1
HRAS	HRas Proto-Oncogene, GTPase	Protein Coding	59	GC11M000522	13.11	https://www.genecards.org/cgi-bin/carddisp.pl?gene=HRAS
BRAF	B-Raf Proto-Oncogene, Serine/Threonine Kinase	Protein Coding	61	GC07M140719	13	https://www.genecards.org/cgi-bin/carddisp.pl?gene=BRAF
IL1A	Interleukin 1 Alpha	Protein Coding	50	GC02M112773	12.82	https://www.genecards.org/cgi-bin/carddisp.pl?gene=IL1A
ICAM1	Intercellular Adhesion Molecule 1	Protein Coding	57	GC19P010270	12.8	https://www.genecards.org/cgi-bin/carddisp.pl?gene=ICAM1
NOTCH1	Notch 1	Protein Coding	59	GC09M136538	12.67	https://www.genecards.org/cgi-bin/carddisp.pl?gene=NOTCH1
CCK	Cholecystokinin	Protein Coding	47	GC03M042274	12.49	https://www.genecards.org/cgi-bin/carddisp.pl?gene=CCK
TTR	Transthyretin	Protein Coding	56	GC18P031591	12.36	https://www.genecards.org/cgi-bin/carddisp.pl?gene=TTR
CAT	Catalase	Protein Coding	57	GC11P034460	12.36	https://www.genecards.org/cgi-bin/carddisp.pl?gene=CAT
VDR	Vitamin D Receptor	Protein Coding	57	GC12M047841	12.09	https://www.genecards.org/cgi-bin/carddisp.pl?gene=VDR
CCKBR	Cholecystokinin B Receptor	Protein Coding	51	GC11P006280	12.06	https://www.genecards.org/cgi-bin/carddisp.pl?gene=CCKBR
MUC2	Mucin 2, Oligomeric Mucus/Gel-Forming	Protein Coding	47	GC11P001074	11.99	https://www.genecards.org/cgi-bin/carddisp.pl?gene=MUC2
MBL2	Mannose Binding Lectin 2	Protein Coding	53	GC10M052760	11.97	https://www.genecards.org/cgi-bin/carddisp.pl?gene=MBL2
NOD2	Nucleotide Binding Oligomerization Domain Containing 2	Protein Coding	54	GC16P050693	11.83	https://www.genecards.org/cgi-bin/carddisp.pl?gene=NOD2
CD79A	CD79a Molecule	Protein Coding	53	GC19P041877	11.83	https://www.genecards.org/cgi-bin/carddisp.pl?gene=CD79A
COMT	Catechol-O-Methyltransferase	Protein Coding	58	GC22P019941	11.74	https://www.genecards.org/cgi-bin/carddisp.pl?gene=COMT
CD44	CD44 Molecule (Indian Blood Group)	Protein Coding	53	GC11P035168	11.74	https://www.genecards.org/cgi-bin/carddisp.pl?gene=CD44
CDKN2A	Cyclin Dependent Kinase Inhibitor 2A	Protein Coding	57	GC09M021957	11.72	https://www.genecards.org/cgi-bin/carddisp.pl?gene=CDKN2A
CYP21A2	Cytochrome P450 Family 21 Subfamily A Member 2	Protein Coding	52	GC06P032284	11.65	https://www.genecards.org/cgi-bin/carddisp.pl?gene=CYP21A2
MUC1	Mucin 1, Cell Surface Associated	Protein Coding	53	GC01M155158	11.59	https://www.genecards.org/cgi-bin/carddisp.pl?gene=MUC1
ELANE	Elastase, Neutrophil Expressed	Protein Coding	54	GC19P000854	11.56	https://www.genecards.org/cgi-bin/carddisp.pl?gene=ELANE
DEFA5	Defensin Alpha 5	Protein Coding	43	GC08M007057	11.55	https://www.genecards.org/cgi-bin/carddisp.pl?gene=DEFA5
ODC1	Ornithine Decarboxylase 1	Protein Coding	53	GC02M010432	11.54	https://www.genecards.org/cgi-bin/carddisp.pl?gene=ODC1
MMP2	Matrix Metallopeptidase 2	Protein Coding	60	GC16P055424	11.53	https://www.genecards.org/cgi-bin/carddisp.pl?gene=MMP2
EDN1	Endothelin 1	Protein Coding	53	GC06P012290	11.52	https://www.genecards.org/cgi-bin/carddisp.pl?gene=EDN1
GZMB	Granzyme B	Protein Coding	52	GC14M024630	11.39	https://www.genecards.org/cgi-bin/carddisp.pl?gene=GZMB
ADIPOQ	Adiponectin, C1Q And Collagen Domain Containing	Protein Coding	52	GC03P186842	11.38	https://www.genecards.org/cgi-bin/carddisp.pl?gene=ADIPOQ
TLR2	Toll Like Receptor 2	Protein Coding	57	GC04P153684	11.28	https://www.genecards.org/cgi-bin/carddisp.pl?gene=TLR2
CYP2C19	Cytochrome P450 Family 2 Subfamily C Member 19	Protein Coding	55	GC10P094762	11.23	https://www.genecards.org/cgi-bin/carddisp.pl?gene=CYP2C19
NOS3	Nitric Oxide Synthase 3	Protein Coding	58	GC07P150990	11.22	https://www.genecards.org/cgi-bin/carddisp.pl?gene=NOS3
TIMP1	TIMP Metallopeptidase Inhibitor 1	Protein Coding	52	GC0XP047583	11.17	https://www.genecards.org/cgi-bin/carddisp.pl?gene=TIMP1
BMPR2	Bone Morphogenetic Protein Receptor Type 2	Protein Coding	56	GC02P202376	11.09	https://www.genecards.org/cgi-bin/carddisp.pl?gene=BMPR2
ADA	Adenosine Deaminase	Protein Coding	57	GC20M044620	11.08	https://www.genecards.org/cgi-bin/carddisp.pl?gene=ADA
LTA	Lymphotoxin Alpha	Protein Coding	49	GC06P032163	11.07	https://www.genecards.org/cgi-bin/carddisp.pl?gene=LTA
IL3	Interleukin 3	Protein Coding	49	GC05P132060	11.04	https://www.genecards.org/cgi-bin/carddisp.pl?gene=IL3
CCR5	C-C Motif Chemokine Receptor 5 (Gene/Pseudogene)	Protein Coding	53	GC03P046387	10.91	https://www.genecards.org/cgi-bin/carddisp.pl?gene=CCR5
PTGS1	Prostaglandin-Endoperoxide Synthase 1	Protein Coding	54	GC09P122370	10.88	https://www.genecards.org/cgi-bin/carddisp.pl?gene=PTGS1
CSF2	Colony Stimulating Factor 2	Protein Coding	50	GC05P132073	10.76	https://www.genecards.org/cgi-bin/carddisp.pl?gene=CSF2
ACVRL1	Activin A Receptor Like Type 1	Protein Coding	57	GC12P051906	10.74	https://www.genecards.org/cgi-bin/carddisp.pl?gene=ACVRL1
ADAMTS13	ADAM Metallopeptidase With Thrombospondin Type 1 Motif 13	Protein Coding	53	GC09P133414	10.73	https://www.genecards.org/cgi-bin/carddisp.pl?gene=ADAMTS13
CASP8	Caspase 8	Protein Coding	59	GC02P201233	10.72	https://www.genecards.org/cgi-bin/carddisp.pl?gene=CASP8
RNASE3	Ribonuclease A Family Member 3	Protein Coding	46	GC14P020891	10.72	https://www.genecards.org/cgi-bin/carddisp.pl?gene=RNASE3
HDC	Histidine Decarboxylase	Protein Coding	50	GC15M050241	10.71	https://www.genecards.org/cgi-bin/carddisp.pl?gene=HDC
SCN10A	Sodium Voltage-Gated Channel Alpha Subunit 10	Protein Coding	53	GC03M038713	10.69	https://www.genecards.org/cgi-bin/carddisp.pl?gene=SCN10A
MALT1	MALT1 Paracaspase	Protein Coding	54	GC18P058671	10.67	https://www.genecards.org/cgi-bin/carddisp.pl?gene=MALT1
CXCR3	C-X-C Motif Chemokine Receptor 3	Protein Coding	50	GC0XM071615	10.67	https://www.genecards.org/cgi-bin/carddisp.pl?gene=CXCR3
JUN	Jun Proto-Oncogene, AP-1 Transcription Factor Subunit	Protein Coding	56	GC01M058780	10.65	https://www.genecards.org/cgi-bin/carddisp.pl?gene=JUN
HLA-DQA1	Major Histocompatibility Complex, Class II, DQ Alpha 1	Protein Coding	49	GC06P032629	10.58	https://www.genecards.org/cgi-bin/carddisp.pl?gene=HLA-DQA1
NPPA	Natriuretic Peptide A	Protein Coding	53	GC01M011909	10.53	https://www.genecards.org/cgi-bin/carddisp.pl?gene=NPPA
NFKBIA	NFKB Inhibitor Alpha	Protein Coding	57	GC14M035401	10.48	https://www.genecards.org/cgi-bin/carddisp.pl?gene=NFKBIA
MTHFR	Methylenetetrahydrofolate Reductase	Protein Coding	54	GC01M011845	10.43	https://www.genecards.org/cgi-bin/carddisp.pl?gene=MTHFR
GSTP1	Glutathione S-Transferase Pi 1	Protein Coding	58	GC11P067583	10.37	https://www.genecards.org/cgi-bin/carddisp.pl?gene=GSTP1
ITGAM	Integrin Subunit Alpha M	Protein Coding	53	GC16P031290	10.21	https://www.genecards.org/cgi-bin/carddisp.pl?gene=ITGAM
CXCR4	C-X-C Motif Chemokine Receptor 4	Protein Coding	60	GC02M136114	10.21	https://www.genecards.org/cgi-bin/carddisp.pl?gene=CXCR4
IGF1	Insulin Like Growth Factor 1	Protein Coding	55	GC12M102395	10.2	https://www.genecards.org/cgi-bin/carddisp.pl?gene=IGF1
GSTM1	Glutathione S-Transferase Mu 1	Protein Coding	48	GC01P109687	10.15	https://www.genecards.org/cgi-bin/carddisp.pl?gene=GSTM1
SLC17A5	Solute Carrier Family 17 Member 5	Protein Coding	50	GC06M073593	10.12	https://www.genecards.org/cgi-bin/carddisp.pl?gene=SLC17A5
NOD1	Nucleotide Binding Oligomerization Domain Containing 1	Protein Coding	50	GC07M030424	10.05	https://www.genecards.org/cgi-bin/carddisp.pl?gene=NOD1
MLH1	MutL Homolog 1	Protein Coding	53	GC03P036993	10.04	https://www.genecards.org/cgi-bin/carddisp.pl?gene=MLH1
MYC	MYC Proto-Oncogene, BHLH Transcription Factor	Protein Coding	59	GC08P127735	9.93	https://www.genecards.org/cgi-bin/carddisp.pl?gene=MYC
BGLAP	Bone Gamma-Carboxyglutamate Protein	Protein Coding	46	GC01P156211	9.89	https://www.genecards.org/cgi-bin/carddisp.pl?gene=BGLAP
ATP4A	ATPase H+/K+ Transporting Subunit Alpha	Protein Coding	48	GC19M038889	9.84	https://www.genecards.org/cgi-bin/carddisp.pl?gene=ATP4A
IL21	Interleukin 21	Protein Coding	50	GC04M122612	9.83	https://www.genecards.org/cgi-bin/carddisp.pl?gene=IL21
VCAM1	Vascular Cell Adhesion Molecule 1	Protein Coding	52	GC01P100719	9.79	https://www.genecards.org/cgi-bin/carddisp.pl?gene=VCAM1
PDCD1	Programmed Cell Death 1	Protein Coding	53	GC02M241849	9.67	https://www.genecards.org/cgi-bin/carddisp.pl?gene=PDCD1
CALCA	Calcitonin Related Polypeptide Alpha	Protein Coding	49	GC11M014945	9.6	https://www.genecards.org/cgi-bin/carddisp.pl?gene=CALCA
BAX	BCL2 Associated X, Apoptosis Regulator	Protein Coding	55	GC19P048954	9.58	https://www.genecards.org/cgi-bin/carddisp.pl?gene=BAX
HLA-C	Major Histocompatibility Complex, Class I, C	Protein Coding	49	GC06M031272	9.41	https://www.genecards.org/cgi-bin/carddisp.pl?gene=HLA-C
PTPN22	Protein Tyrosine Phosphatase, Non-Receptor Type 22	Protein Coding	53	GC01M113813	9.4	https://www.genecards.org/cgi-bin/carddisp.pl?gene=PTPN22
SELE	Selectin E	Protein Coding	51	GC01M169722	9.38	https://www.genecards.org/cgi-bin/carddisp.pl?gene=SELE
GATA3	GATA Binding Protein 3	Protein Coding	56	GC10P008045	9.34	https://www.genecards.org/cgi-bin/carddisp.pl?gene=GATA3
GGT1	Gamma-Glutamyltransferase 1	Protein Coding	55	GC22P024583	9.29	https://www.genecards.org/cgi-bin/carddisp.pl?gene=GGT1
TNFRSF1A	TNF Receptor Superfamily Member 1A	Protein Coding	56	GC12M006308	9.25	https://www.genecards.org/cgi-bin/carddisp.pl?gene=TNFRSF1A
MS4A1	Membrane Spanning 4-Domains A1	Protein Coding	53	GC11P060474	9.24	https://www.genecards.org/cgi-bin/carddisp.pl?gene=MS4A1
G6PD	Glucose-6-Phosphate Dehydrogenase	Protein Coding	56	GC0XM154531	9.2	https://www.genecards.org/cgi-bin/carddisp.pl?gene=G6PD
SLPI	Secretory Leukocyte Peptidase Inhibitor	Protein Coding	46	GC20M045252	9.11	https://www.genecards.org/cgi-bin/carddisp.pl?gene=SLPI
GSTT1	Glutathione S-Transferase Theta 1	Protein Coding	40	GC22Mi00270	8.99	https://www.genecards.org/cgi-bin/carddisp.pl?gene=GSTT1
GAD1	Glutamate Decarboxylase 1	Protein Coding	58	GC02P170813	8.92	https://www.genecards.org/cgi-bin/carddisp.pl?gene=GAD1
HSPD1	Heat Shock Protein Family D (Hsp60) Member 1	Protein Coding	54	GC02M197486	8.84	https://www.genecards.org/cgi-bin/carddisp.pl?gene=HSPD1
MIF	Macrophage Migration Inhibitory Factor	Protein Coding	55	GC22P023894	8.8	https://www.genecards.org/cgi-bin/carddisp.pl?gene=MIF
IGHE	Immunoglobulin Heavy Constant Epsilon	Protein Coding	31	GC14M105743	8.76	https://www.genecards.org/cgi-bin/carddisp.pl?gene=IGHE
BCL2L1	BCL2 Like 1	Protein Coding	54	GC20M031664	8.73	https://www.genecards.org/cgi-bin/carddisp.pl?gene=BCL2L1
IL33	Interleukin 33	Protein Coding	45	GC09P006206	8.69	https://www.genecards.org/cgi-bin/carddisp.pl?gene=IL33
PPARG	Peroxisome Proliferator Activated Receptor Gamma	Protein Coding	60	GC03P012328	8.68	https://www.genecards.org/cgi-bin/carddisp.pl?gene=PPARG
RIPK1	Receptor Interacting Serine/Threonine Kinase 1	Protein Coding	54	GC06P003064	8.67	https://www.genecards.org/cgi-bin/carddisp.pl?gene=RIPK1
ALOX5	Arachidonate 5-Lipoxygenase	Protein Coding	55	GC10P045338	8.66	https://www.genecards.org/cgi-bin/carddisp.pl?gene=ALOX5
CD40	CD40 Molecule	Protein Coding	55	GC20P046118	8.66	https://www.genecards.org/cgi-bin/carddisp.pl?gene=CD40
ERBB2	Erb-B2 Receptor Tyrosine Kinase 2	Protein Coding	62	GC17P039687	8.66	https://www.genecards.org/cgi-bin/carddisp.pl?gene=ERBB2
MCL1	MCL1, BCL2 Family Apoptosis Regulator	Protein Coding	54	GC01M150596	8.65	https://www.genecards.org/cgi-bin/carddisp.pl?gene=MCL1
TNFSF13B	TNF Superfamily Member 13b	Protein Coding	52	GC13P108251	8.57	https://www.genecards.org/cgi-bin/carddisp.pl?gene=TNFSF13B
HLA-A	Major Histocompatibility Complex, Class I, A	Protein Coding	53	GC06P031772	8.53	https://www.genecards.org/cgi-bin/carddisp.pl?gene=HLA-A
MIR155	MicroRNA 155	RNA Gene	19	GC21P025573	8.48	https://www.genecards.org/cgi-bin/carddisp.pl?gene=MIR155
TFF1	Trefoil Factor 1	Protein Coding	52	GC21M042362	8.47	https://www.genecards.org/cgi-bin/carddisp.pl?gene=TFF1
SELL	Selectin L	Protein Coding	49	GC01M169659	8.46	https://www.genecards.org/cgi-bin/carddisp.pl?gene=SELL
APOA1	Apolipoprotein A1	Protein Coding	56	GC11M116835	8.41	https://www.genecards.org/cgi-bin/carddisp.pl?gene=APOA1
SCT	Secretin	Protein Coding	41	GC11M000626	8.4	https://www.genecards.org/cgi-bin/carddisp.pl?gene=SCT
KRT8	Keratin 8	Protein Coding	53	GC12M052897	8.33	https://www.genecards.org/cgi-bin/carddisp.pl?gene=KRT8
TLR5	Toll Like Receptor 5	Protein Coding	53	GC01M223109	8.26	https://www.genecards.org/cgi-bin/carddisp.pl?gene=TLR5
MUC5B	Mucin 5B, Oligomeric Mucus/Gel-Forming	Protein Coding	47	GC11P001244	8.21	https://www.genecards.org/cgi-bin/carddisp.pl?gene=MUC5B
SERPINE1	Serpin Family E Member 1	Protein Coding	57	GC07P101127	8.15	https://www.genecards.org/cgi-bin/carddisp.pl?gene=SERPINE1
IL2RB	Interleukin 2 Receptor Subunit Beta	Protein Coding	54	GC22M037125	8.02	https://www.genecards.org/cgi-bin/carddisp.pl?gene=IL2RB
CDKN1A	Cyclin Dependent Kinase Inhibitor 1A	Protein Coding	57	GC06P042554	7.97	https://www.genecards.org/cgi-bin/carddisp.pl?gene=CDKN1A
MIR223	MicroRNA 223	RNA Gene	22	GC0XP066018	7.91	https://www.genecards.org/cgi-bin/carddisp.pl?gene=MIR223
ATP12A	ATPase H+/K+ Transporting Non-Gastric Alpha2 Subunit	Protein Coding	49	GC13P024680	7.9	https://www.genecards.org/cgi-bin/carddisp.pl?gene=ATP12A
KRT18	Keratin 18	Protein Coding	55	GC12P052948	7.89	https://www.genecards.org/cgi-bin/carddisp.pl?gene=KRT18
PIK3CA	Phosphatidylinositol-4,5-Bisphosphate 3-Kinase Catalytic Subunit Alpha	Protein Coding	60	GC03P179148	7.84	https://www.genecards.org/cgi-bin/carddisp.pl?gene=PIK3CA
MAPK1	Mitogen-Activated Protein Kinase 1	Protein Coding	58	GC22M021754	7.83	https://www.genecards.org/cgi-bin/carddisp.pl?gene=MAPK1
SLC6A4	Solute Carrier Family 6 Member 4	Protein Coding	55	GC17M030194	7.82	https://www.genecards.org/cgi-bin/carddisp.pl?gene=SLC6A4
CTSW	Cathepsin W	Protein Coding	46	GC11P065879	7.81	https://www.genecards.org/cgi-bin/carddisp.pl?gene=CTSW
APOH	Apolipoprotein H	Protein Coding	50	GC17M066212	7.79	https://www.genecards.org/cgi-bin/carddisp.pl?gene=APOH
THBD	Thrombomodulin	Protein Coding	50	GC20M023026	7.76	https://www.genecards.org/cgi-bin/carddisp.pl?gene=THBD
SOD2	Superoxide Dismutase 2	Protein Coding	57	GC06M159669	7.76	https://www.genecards.org/cgi-bin/carddisp.pl?gene=SOD2
IL15	Interleukin 15	Protein Coding	47	GC04P141636	7.76	https://www.genecards.org/cgi-bin/carddisp.pl?gene=IL15
MMP3	Matrix Metallopeptidase 3	Protein Coding	58	GC11M102835	7.74	https://www.genecards.org/cgi-bin/carddisp.pl?gene=MMP3
MIR203A	MicroRNA 203a	RNA Gene	21	GC14P104119	7.72	https://www.genecards.org/cgi-bin/carddisp.pl?gene=MIR203A
CCR7	C-C Motif Chemokine Receptor 7	Protein Coding	51	GC17M040556	7.71	https://www.genecards.org/cgi-bin/carddisp.pl?gene=CCR7
CHUK	Conserved Helix-Loop-Helix Ubiquitous Kinase	Protein Coding	59	GC10M100188	7.66	https://www.genecards.org/cgi-bin/carddisp.pl?gene=CHUK
MTOR	Mechanistic Target Of Rapamycin Kinase	Protein Coding	61	GC01M011166	7.65	https://www.genecards.org/cgi-bin/carddisp.pl?gene=MTOR
HSPB1	Heat Shock Protein Family B (Small) Member 1	Protein Coding	57	GC07P076302	7.64	https://www.genecards.org/cgi-bin/carddisp.pl?gene=HSPB1
HGF	Hepatocyte Growth Factor	Protein Coding	58	GC07M081699	7.63	https://www.genecards.org/cgi-bin/carddisp.pl?gene=HGF
MUC4	Mucin 4, Cell Surface Associated	Protein Coding	45	GC03M195746	7.6	https://www.genecards.org/cgi-bin/carddisp.pl?gene=MUC4
SELP	Selectin P	Protein Coding	53	GC01M169558	7.6	https://www.genecards.org/cgi-bin/carddisp.pl?gene=SELP
TNFSF10	TNF Superfamily Member 10	Protein Coding	53	GC03M172505	7.59	https://www.genecards.org/cgi-bin/carddisp.pl?gene=TNFSF10
CTNNA1	Catenin Alpha 1	Protein Coding	54	GC05P138613	7.57	https://www.genecards.org/cgi-bin/carddisp.pl?gene=CTNNA1
CEACAM5	Carcinoembryonic Antigen Related Cell Adhesion Molecule 5	Protein Coding	48	GC19P041709	7.56	https://www.genecards.org/cgi-bin/carddisp.pl?gene=CEACAM5
SMAD4	SMAD Family Member 4	Protein Coding	57	GC18P051028	7.56	https://www.genecards.org/cgi-bin/carddisp.pl?gene=SMAD4
CCL3	C-C Motif Chemokine Ligand 3	Protein Coding	45	GC17M036088	7.54	https://www.genecards.org/cgi-bin/carddisp.pl?gene=CCL3
IL1R1	Interleukin 1 Receptor Type 1	Protein Coding	52	GC02P102136	7.5	https://www.genecards.org/cgi-bin/carddisp.pl?gene=IL1R1
CRH	Corticotropin Releasing Hormone	Protein Coding	49	GC08M066208	7.5	https://www.genecards.org/cgi-bin/carddisp.pl?gene=CRH
RUNX3	Runt Related Transcription Factor 3	Protein Coding	49	GC01M024899	7.48	https://www.genecards.org/cgi-bin/carddisp.pl?gene=RUNX3
TIA1	TIA1 Cytotoxic Granule Associated RNA Binding Protein	Protein Coding	49	GC02M070173	7.46	https://www.genecards.org/cgi-bin/carddisp.pl?gene=TIA1
PTEN	Phosphatase And Tensin Homolog	Protein Coding	60	GC10P087863	7.43	https://www.genecards.org/cgi-bin/carddisp.pl?gene=PTEN
GH1	Growth Hormone 1	Protein Coding	51	GC17M063917	7.43	https://www.genecards.org/cgi-bin/carddisp.pl?gene=GH1
ANXA5	Annexin A5	Protein Coding	52	GC04M121667	7.4	https://www.genecards.org/cgi-bin/carddisp.pl?gene=ANXA5
AGT	Angiotensinogen	Protein Coding	55	GC01M230702	7.4	https://www.genecards.org/cgi-bin/carddisp.pl?gene=AGT
MMP12	Matrix Metallopeptidase 12	Protein Coding	49	GC11M102862	7.34	https://www.genecards.org/cgi-bin/carddisp.pl?gene=MMP12
HSPA4	Heat Shock Protein Family A (Hsp70) Member 4	Protein Coding	49	GC05P133051	7.32	https://www.genecards.org/cgi-bin/carddisp.pl?gene=HSPA4
STAT5A	Signal Transducer And Activator Of Transcription 5A	Protein Coding	52	GC17P042287	7.31	https://www.genecards.org/cgi-bin/carddisp.pl?gene=STAT5A
HSPG2	Heparan Sulfate Proteoglycan 2	Protein Coding	53	GC01M021822	7.29	https://www.genecards.org/cgi-bin/carddisp.pl?gene=HSPG2
MMP8	Matrix Metallopeptidase 8	Protein Coding	53	GC11M102617	7.29	https://www.genecards.org/cgi-bin/carddisp.pl?gene=MMP8
BARX1	BARX Homeobox 1	Protein Coding	43	GC09M093951	7.27	https://www.genecards.org/cgi-bin/carddisp.pl?gene=BARX1
PARP1	Poly(ADP-Ribose) Polymerase 1	Protein Coding	56	GC01M226360	7.26	https://www.genecards.org/cgi-bin/carddisp.pl?gene=PARP1
CXCL12	C-X-C Motif Chemokine Ligand 12	Protein Coding	52	GC10M044334	7.25	https://www.genecards.org/cgi-bin/carddisp.pl?gene=CXCL12
SFTPD	Surfactant Protein D	Protein Coding	50	GC10M079937	7.25	https://www.genecards.org/cgi-bin/carddisp.pl?gene=SFTPD
IL17F	Interleukin 17F	Protein Coding	48	GC06M052209	7.21	https://www.genecards.org/cgi-bin/carddisp.pl?gene=IL17F
LCN2	Lipocalin 2	Protein Coding	50	GC09P128149	7.2	https://www.genecards.org/cgi-bin/carddisp.pl?gene=LCN2
FN1	Fibronectin 1	Protein Coding	57	GC02M215360	7.18	https://www.genecards.org/cgi-bin/carddisp.pl?gene=FN1
AICDA	Activation Induced Cytidine Deaminase	Protein Coding	53	GC12M008602	7.17	https://www.genecards.org/cgi-bin/carddisp.pl?gene=AICDA
LTF	Lactotransferrin	Protein Coding	50	GC03M046435	7.16	https://www.genecards.org/cgi-bin/carddisp.pl?gene=LTF
GAD2	Glutamate Decarboxylase 2	Protein Coding	53	GC10P026240	7.16	https://www.genecards.org/cgi-bin/carddisp.pl?gene=GAD2
PDE4A	Phosphodiesterase 4A	Protein Coding	52	GC19P010392	7.13	https://www.genecards.org/cgi-bin/carddisp.pl?gene=PDE4A
FGF2	Fibroblast Growth Factor 2	Protein Coding	54	GC04P122826	7.13	https://www.genecards.org/cgi-bin/carddisp.pl?gene=FGF2
FCGR2A	Fc Fragment Of IgG Receptor IIa	Protein Coding	52	GC01P161505	7.11	https://www.genecards.org/cgi-bin/carddisp.pl?gene=FCGR2A
MDM2	MDM2 Proto-Oncogene	Protein Coding	59	GC12P068808	7.09	https://www.genecards.org/cgi-bin/carddisp.pl?gene=MDM2
PCNA	Proliferating Cell Nuclear Antigen	Protein Coding	58	GC20M005114	7.06	https://www.genecards.org/cgi-bin/carddisp.pl?gene=PCNA
IL7R	Interleukin 7 Receptor	Protein Coding	53	GC05P035852	7	https://www.genecards.org/cgi-bin/carddisp.pl?gene=IL7R
SRC	SRC Proto-Oncogene, Non-Receptor Tyrosine Kinase	Protein Coding	59	GC20P037344	7	https://www.genecards.org/cgi-bin/carddisp.pl?gene=SRC
F5	Coagulation Factor V	Protein Coding	52	GC01M169481	6.99	https://www.genecards.org/cgi-bin/carddisp.pl?gene=F5
IFIH1	Interferon Induced With Helicase C Domain 1	Protein Coding	55	GC02M162267	6.99	https://www.genecards.org/cgi-bin/carddisp.pl?gene=IFIH1
CYP1A2	Cytochrome P450 Family 1 Subfamily A Member 2	Protein Coding	53	GC15P074748	6.98	https://www.genecards.org/cgi-bin/carddisp.pl?gene=CYP1A2
CYP2E1	Cytochrome P450 Family 2 Subfamily E Member 1	Protein Coding	52	GC10P133520	6.97	https://www.genecards.org/cgi-bin/carddisp.pl?gene=CYP2E1
TGFA	Transforming Growth Factor Alpha	Protein Coding	53	GC02M070410	6.96	https://www.genecards.org/cgi-bin/carddisp.pl?gene=TGFA
IL7	Interleukin 7	Protein Coding	46	GC08M078689	6.94	https://www.genecards.org/cgi-bin/carddisp.pl?gene=IL7
HP	Haptoglobin	Protein Coding	50	GC16P072089	6.94	https://www.genecards.org/cgi-bin/carddisp.pl?gene=HP
ITGAL	Integrin Subunit Alpha L	Protein Coding	52	GC16P030483	6.91	https://www.genecards.org/cgi-bin/carddisp.pl?gene=ITGAL
AFP	Alpha Fetoprotein	Protein Coding	52	GC04P073431	6.9	https://www.genecards.org/cgi-bin/carddisp.pl?gene=AFP
DNMT3A	DNA Methyltransferase 3 Alpha	Protein Coding	58	GC02M025194	6.89	https://www.genecards.org/cgi-bin/carddisp.pl?gene=DNMT3A
ENG	Endoglin	Protein Coding	52	GC09M127815	6.85	https://www.genecards.org/cgi-bin/carddisp.pl?gene=ENG
CD59	CD59 Molecule (CD59 Blood Group)	Protein Coding	53	GC11M033699	6.84	https://www.genecards.org/cgi-bin/carddisp.pl?gene=CD59
VIP	Vasoactive Intestinal Peptide	Protein Coding	50	GC06P152750	6.83	https://www.genecards.org/cgi-bin/carddisp.pl?gene=VIP
BIRC5	Baculoviral IAP Repeat Containing 5	Protein Coding	53	GC17P078214	6.79	https://www.genecards.org/cgi-bin/carddisp.pl?gene=BIRC5
IL12B	Interleukin 12B	Protein Coding	49	GC05M159314	6.76	https://www.genecards.org/cgi-bin/carddisp.pl?gene=IL12B
SNCA	Synuclein Alpha	Protein Coding	57	GC04M089724	6.75	https://www.genecards.org/cgi-bin/carddisp.pl?gene=SNCA
IL11	Interleukin 11	Protein Coding	47	GC19M055364	6.75	https://www.genecards.org/cgi-bin/carddisp.pl?gene=IL11
BMP6	Bone Morphogenetic Protein 6	Protein Coding	50	GC06P007726	6.7	https://www.genecards.org/cgi-bin/carddisp.pl?gene=BMP6
MAPK14	Mitogen-Activated Protein Kinase 14	Protein Coding	58	GC06P042538	6.67	https://www.genecards.org/cgi-bin/carddisp.pl?gene=MAPK14
HMGB1	High Mobility Group Box 1	Protein Coding	50	GC13M030456	6.67	https://www.genecards.org/cgi-bin/carddisp.pl?gene=HMGB1
IL12A	Interleukin 12A	Protein Coding	51	GC03P159988	6.62	https://www.genecards.org/cgi-bin/carddisp.pl?gene=IL12A
CD14	CD14 Molecule	Protein Coding	51	GC05M140594	6.62	https://www.genecards.org/cgi-bin/carddisp.pl?gene=CD14
NFE2L2	Nuclear Factor, Erythroid 2 Like 2	Protein Coding	53	GC02M177227	6.61	https://www.genecards.org/cgi-bin/carddisp.pl?gene=NFE2L2
CD34	CD34 Molecule	Protein Coding	50	GC01M207880	6.61	https://www.genecards.org/cgi-bin/carddisp.pl?gene=CD34
PLAT	Plasminogen Activator, Tissue Type	Protein Coding	56	GC08M042174	6.59	https://www.genecards.org/cgi-bin/carddisp.pl?gene=PLAT
DDC	Dopa Decarboxylase	Protein Coding	59	GC07M050458	6.57	https://www.genecards.org/cgi-bin/carddisp.pl?gene=DDC
CCN2	Cellular Communication Network Factor 2	Protein Coding	46	GC06M131948	6.55	https://www.genecards.org/cgi-bin/carddisp.pl?gene=CCN2
MAP3K6	Mitogen-Activated Protein Kinase Kinase Kinase 6	Protein Coding	49	GC01M027365	6.51	https://www.genecards.org/cgi-bin/carddisp.pl?gene=MAP3K6
STAT4	Signal Transducer And Activator Of Transcription 4	Protein Coding	52	GC02M191029	6.51	https://www.genecards.org/cgi-bin/carddisp.pl?gene=STAT4
GJB1	Gap Junction Protein Beta 1	Protein Coding	54	GC0XP071215	6.5	https://www.genecards.org/cgi-bin/carddisp.pl?gene=GJB1
TYMP	Thymidine Phosphorylase	Protein Coding	53	GC22M050525	6.49	https://www.genecards.org/cgi-bin/carddisp.pl?gene=TYMP
SYK	Spleen Associated Tyrosine Kinase	Protein Coding	57	GC09P090983	6.48	https://www.genecards.org/cgi-bin/carddisp.pl?gene=SYK
MAPK8	Mitogen-Activated Protein Kinase 8	Protein Coding	56	GC10P048306	6.45	https://www.genecards.org/cgi-bin/carddisp.pl?gene=MAPK8
CCL26	C-C Motif Chemokine Ligand 26	Protein Coding	44	GC07M075769	6.43	https://www.genecards.org/cgi-bin/carddisp.pl?gene=CCL26
MLN	Motilin	Protein Coding	41	GC06M033762	6.43	https://www.genecards.org/cgi-bin/carddisp.pl?gene=MLN
NF1	Neurofibromin 1	Protein Coding	55	GC17P031045	6.43	https://www.genecards.org/cgi-bin/carddisp.pl?gene=NF1
KRT7	Keratin 7	Protein Coding	48	GC12P052232	6.42	https://www.genecards.org/cgi-bin/carddisp.pl?gene=KRT7
CCR3	C-C Motif Chemokine Receptor 3	Protein Coding	53	GC03P046227	6.39	https://www.genecards.org/cgi-bin/carddisp.pl?gene=CCR3
APC	APC, WNT Signaling Pathway Regulator	Protein Coding	55	GC05P112707	6.36	https://www.genecards.org/cgi-bin/carddisp.pl?gene=APC
MIR146A	MicroRNA 146a	RNA Gene	23	GC05P160485	6.27	https://www.genecards.org/cgi-bin/carddisp.pl?gene=MIR146A
LPL	Lipoprotein Lipase	Protein Coding	57	GC08P019841	6.26	https://www.genecards.org/cgi-bin/carddisp.pl?gene=LPL
F3	Coagulation Factor III, Tissue Factor	Protein Coding	52	GC01M094466	6.23	https://www.genecards.org/cgi-bin/carddisp.pl?gene=F3
KIR3DL1	Killer Cell Immunoglobulin Like Receptor, Three Ig Domains And Long Cytoplasmic Tail 1	Protein Coding	46	GC19P055077	6.23	https://www.genecards.org/cgi-bin/carddisp.pl?gene=KIR3DL1
ITGB2	Integrin Subunit Beta 2	Protein Coding	58	GC21M044885	6.23	https://www.genecards.org/cgi-bin/carddisp.pl?gene=ITGB2
SERPINA3	Serpin Family A Member 3	Protein Coding	50	GC14P094612	6.12	https://www.genecards.org/cgi-bin/carddisp.pl?gene=SERPINA3
HIF1A	Hypoxia Inducible Factor 1 Subunit Alpha	Protein Coding	54	GC14P061695	6.11	https://www.genecards.org/cgi-bin/carddisp.pl?gene=HIF1A
EZH2	Enhancer Of Zeste 2 Polycomb Repressive Complex 2 Subunit	Protein Coding	60	GC07M148807	6.09	https://www.genecards.org/cgi-bin/carddisp.pl?gene=EZH2
PLAU	Plasminogen Activator, Urokinase	Protein Coding	58	GC10P073909	6.08	https://www.genecards.org/cgi-bin/carddisp.pl?gene=PLAU
CD69	CD69 Molecule	Protein Coding	47	GC12M012268	6.08	https://www.genecards.org/cgi-bin/carddisp.pl?gene=CD69
CDKN1B	Cyclin Dependent Kinase Inhibitor 1B	Protein Coding	55	GC12P012716	6.07	https://www.genecards.org/cgi-bin/carddisp.pl?gene=CDKN1B
CASP9	Caspase 9	Protein Coding	54	GC01M015565	6.04	https://www.genecards.org/cgi-bin/carddisp.pl?gene=CASP9
HSP90AA1	Heat Shock Protein 90 Alpha Family Class A Member 1	Protein Coding	55	GC14M102080	6.03	https://www.genecards.org/cgi-bin/carddisp.pl?gene=HSP90AA1
TSLP	Thymic Stromal Lymphopoietin	Protein Coding	44	GC05P111070	6.03	https://www.genecards.org/cgi-bin/carddisp.pl?gene=TSLP
S100A9	S100 Calcium Binding Protein A9	Protein Coding	50	GC01P153357	6.02	https://www.genecards.org/cgi-bin/carddisp.pl?gene=S100A9
THBS1	Thrombospondin 1	Protein Coding	51	GC15P039581	5.99	https://www.genecards.org/cgi-bin/carddisp.pl?gene=THBS1
ARSA	Arylsulfatase A	Protein Coding	53	GC22M050622	5.94	https://www.genecards.org/cgi-bin/carddisp.pl?gene=ARSA
BCL10	BCL10, Immune Signaling Adaptor	Protein Coding	52	GC01M085265	5.92	https://www.genecards.org/cgi-bin/carddisp.pl?gene=BCL10
CYP17A1	Cytochrome P450 Family 17 Subfamily A Member 1	Protein Coding	56	GC10M102830	5.91	https://www.genecards.org/cgi-bin/carddisp.pl?gene=CYP17A1
TERC	Telomerase RNA Component	RNA Gene	31	GC03M169765	5.9	https://www.genecards.org/cgi-bin/carddisp.pl?gene=TERC
TPH1	Tryptophan Hydroxylase 1	Protein Coding	50	GC11M018040	5.89	https://www.genecards.org/cgi-bin/carddisp.pl?gene=TPH1
CYP11A1	Cytochrome P450 Family 11 Subfamily A Member 1	Protein Coding	55	GC15M074337	5.87	https://www.genecards.org/cgi-bin/carddisp.pl?gene=CYP11A1
IL23A	Interleukin 23 Subunit Alpha	Protein Coding	46	GC12P056335	5.83	https://www.genecards.org/cgi-bin/carddisp.pl?gene=IL23A
XDH	Xanthine Dehydrogenase	Protein Coding	54	GC02M031294	5.83	https://www.genecards.org/cgi-bin/carddisp.pl?gene=XDH
SH2B3	SH2B Adaptor Protein 3	Protein Coding	53	GC12P111405	5.78	https://www.genecards.org/cgi-bin/carddisp.pl?gene=SH2B3
XRCC1	X-Ray Repair Cross Complementing 1	Protein Coding	49	GC19M043543	5.78	https://www.genecards.org/cgi-bin/carddisp.pl?gene=XRCC1
IL21R	Interleukin 21 Receptor	Protein Coding	49	GC16P027413	5.77	https://www.genecards.org/cgi-bin/carddisp.pl?gene=IL21R
IL4R	Interleukin 4 Receptor	Protein Coding	53	GC16P027325	5.77	https://www.genecards.org/cgi-bin/carddisp.pl?gene=IL4R
CBLIF	Cobalamin Binding Intrinsic Factor	Protein Coding	40	GC11M059829	5.75	https://www.genecards.org/cgi-bin/carddisp.pl?gene=CBLIF
CNR1	Cannabinoid Receptor 1	Protein Coding	53	GC06M088139	5.75	https://www.genecards.org/cgi-bin/carddisp.pl?gene=CNR1
CCL24	C-C Motif Chemokine Ligand 24	Protein Coding	42	GC07M075811	5.75	https://www.genecards.org/cgi-bin/carddisp.pl?gene=CCL24
SOCS3	Suppressor Of Cytokine Signaling 3	Protein Coding	50	GC17M078356	5.74	https://www.genecards.org/cgi-bin/carddisp.pl?gene=SOCS3
LGALS3	Galectin 3	Protein Coding	51	GC14P055124	5.73	https://www.genecards.org/cgi-bin/carddisp.pl?gene=LGALS3
CXCR1	C-X-C Motif Chemokine Receptor 1	Protein Coding	49	GC02M218162	5.72	https://www.genecards.org/cgi-bin/carddisp.pl?gene=CXCR1
ALDH2	Aldehyde Dehydrogenase 2 Family Member	Protein Coding	57	GC12P111766	5.72	https://www.genecards.org/cgi-bin/carddisp.pl?gene=ALDH2
CXCL5	C-X-C Motif Chemokine Ligand 5	Protein Coding	47	GC04M073995	5.71	https://www.genecards.org/cgi-bin/carddisp.pl?gene=CXCL5
BCL2L11	BCL2 Like 11	Protein Coding	52	GC02P111119	5.71	https://www.genecards.org/cgi-bin/carddisp.pl?gene=BCL2L11
CIITA	Class II Major Histocompatibility Complex Transactivator	Protein Coding	52	GC16P010879	5.71	https://www.genecards.org/cgi-bin/carddisp.pl?gene=CIITA
ERCC2	ERCC Excision Repair 2, TFIIH Core Complex Helicase Subunit	Protein Coding	53	GC19M045349	5.69	https://www.genecards.org/cgi-bin/carddisp.pl?gene=ERCC2
CCR4	C-C Motif Chemokine Receptor 4	Protein Coding	51	GC03P032968	5.68	https://www.genecards.org/cgi-bin/carddisp.pl?gene=CCR4
TYK2	Tyrosine Kinase 2	Protein Coding	60	GC19M010350	5.67	https://www.genecards.org/cgi-bin/carddisp.pl?gene=TYK2
TUBB3	Tubulin Beta 3 Class III	Protein Coding	58	GC16P089919	5.63	https://www.genecards.org/cgi-bin/carddisp.pl?gene=TUBB3
IL9	Interleukin 9	Protein Coding	50	GC05M135891	5.58	https://www.genecards.org/cgi-bin/carddisp.pl?gene=IL9
RB1	RB Transcriptional Corepressor 1	Protein Coding	56	GC13P048303	5.58	https://www.genecards.org/cgi-bin/carddisp.pl?gene=RB1
KRT19	Keratin 19	Protein Coding	52	GC17M041523	5.56	https://www.genecards.org/cgi-bin/carddisp.pl?gene=KRT19
TNFAIP3	TNF Alpha Induced Protein 3	Protein Coding	54	GC06P137866	5.56	https://www.genecards.org/cgi-bin/carddisp.pl?gene=TNFAIP3
CD274	CD274 Molecule	Protein Coding	51	GC09P005450	5.54	https://www.genecards.org/cgi-bin/carddisp.pl?gene=CD274
MMP7	Matrix Metallopeptidase 7	Protein Coding	55	GC11M102425	5.53	https://www.genecards.org/cgi-bin/carddisp.pl?gene=MMP7
IGES	Immunoglobulin E Concentration, Serum	Genetic Locus	9	GC05U990033	5.52	https://www.genecards.org/cgi-bin/carddisp.pl?gene=IGES
MIR196A2	MicroRNA 196a-2	RNA Gene	21	GC12P054099	5.48	https://www.genecards.org/cgi-bin/carddisp.pl?gene=MIR196A2
CXCR2	C-X-C Motif Chemokine Receptor 2	Protein Coding	54	GC02P218125	5.46	https://www.genecards.org/cgi-bin/carddisp.pl?gene=CXCR2
IDO1	Indoleamine 2,3-Dioxygenase 1	Protein Coding	52	GC08P039891	5.46	https://www.genecards.org/cgi-bin/carddisp.pl?gene=IDO1
CYCS	Cytochrome C, Somatic	Protein Coding	55	GC07M025158	5.43	https://www.genecards.org/cgi-bin/carddisp.pl?gene=CYCS
COL4A3	Collagen Type IV Alpha 3 Chain	Protein Coding	52	GC02P227164	5.43	https://www.genecards.org/cgi-bin/carddisp.pl?gene=COL4A3
SERPINC1	Serpin Family C Member 1	Protein Coding	55	GC01M174050	5.39	https://www.genecards.org/cgi-bin/carddisp.pl?gene=SERPINC1
CCL19	C-C Motif Chemokine Ligand 19	Protein Coding	48	GC09M034692	5.37	https://www.genecards.org/cgi-bin/carddisp.pl?gene=CCL19
TNFRSF8	TNF Receptor Superfamily Member 8	Protein Coding	50	GC01P012123	5.37	https://www.genecards.org/cgi-bin/carddisp.pl?gene=TNFRSF8
CYP3A4	Cytochrome P450 Family 3 Subfamily A Member 4	Protein Coding	57	GC07M099759	5.36	https://www.genecards.org/cgi-bin/carddisp.pl?gene=CYP3A4
MYD88	MYD88, Innate Immune Signal Transduction Adaptor	Protein Coding	56	GC03P038179	5.35	https://www.genecards.org/cgi-bin/carddisp.pl?gene=MYD88
HAVCR2	Hepatitis A Virus Cellular Receptor 2	Protein Coding	48	GC05M157063	5.34	https://www.genecards.org/cgi-bin/carddisp.pl?gene=HAVCR2
CCL20	C-C Motif Chemokine Ligand 20	Protein Coding	50	GC02P227813	5.34	https://www.genecards.org/cgi-bin/carddisp.pl?gene=CCL20
IL12RB1	Interleukin 12 Receptor Subunit Beta 1	Protein Coding	51	GC19M018030	5.32	https://www.genecards.org/cgi-bin/carddisp.pl?gene=IL12RB1
CD4	CD4 Molecule	Protein Coding	57	GC12P006786	5.3	https://www.genecards.org/cgi-bin/carddisp.pl?gene=CD4
SMAD3	SMAD Family Member 3	Protein Coding	55	GC15P067063	5.3	https://www.genecards.org/cgi-bin/carddisp.pl?gene=SMAD3
MIR150	MicroRNA 150	RNA Gene	22	GC19M049500	5.29	https://www.genecards.org/cgi-bin/carddisp.pl?gene=MIR150
ADAM10	ADAM Metallopeptidase Domain 10	Protein Coding	60	GC15M058588	5.26	https://www.genecards.org/cgi-bin/carddisp.pl?gene=ADAM10
FOS	Fos Proto-Oncogene, AP-1 Transcription Factor Subunit	Protein Coding	57	GC14P075278	5.25	https://www.genecards.org/cgi-bin/carddisp.pl?gene=FOS
TNFRSF10A	TNF Receptor Superfamily Member 10a	Protein Coding	50	GC08M023190	5.24	https://www.genecards.org/cgi-bin/carddisp.pl?gene=TNFRSF10A
CD68	CD68 Molecule	Protein Coding	46	GC17P007579	5.23	https://www.genecards.org/cgi-bin/carddisp.pl?gene=CD68
MUC7	Mucin 7, Secreted	Protein Coding	43	GC04P070430	5.22	https://www.genecards.org/cgi-bin/carddisp.pl?gene=MUC7
CCND2	Cyclin D2	Protein Coding	57	GC12P005778	5.22	https://www.genecards.org/cgi-bin/carddisp.pl?gene=CCND2
IKBKB	Inhibitor Of Nuclear Factor Kappa B Kinase Subunit Beta	Protein Coding	60	GC08P042247	5.22	https://www.genecards.org/cgi-bin/carddisp.pl?gene=IKBKB
GJA1	Gap Junction Protein Alpha 1	Protein Coding	57	GC06P121436	5.21	https://www.genecards.org/cgi-bin/carddisp.pl?gene=GJA1
SQSTM1	Sequestosome 1	Protein Coding	55	GC05P179806	5.2	https://www.genecards.org/cgi-bin/carddisp.pl?gene=SQSTM1
IL1RAPL2	Interleukin 1 Receptor Accessory Protein Like 2	Protein Coding	43	GC0XP104566	5.2	https://www.genecards.org/cgi-bin/carddisp.pl?gene=IL1RAPL2
IGFBP1	Insulin Like Growth Factor Binding Protein 1	Protein Coding	49	GC07P046321	5.2	https://www.genecards.org/cgi-bin/carddisp.pl?gene=IGFBP1
OGG1	8-Oxoguanine DNA Glycosylase	Protein Coding	53	GC03P009751	5.2	https://www.genecards.org/cgi-bin/carddisp.pl?gene=OGG1
TIMP2	TIMP Metallopeptidase Inhibitor 2	Protein Coding	50	GC17M078852	5.18	https://www.genecards.org/cgi-bin/carddisp.pl?gene=TIMP2
CCL4	C-C Motif Chemokine Ligand 4	Protein Coding	47	GC17P036103	5.17	https://www.genecards.org/cgi-bin/carddisp.pl?gene=CCL4
DES	Desmin	Protein Coding	55	GC02P219418	5.15	https://www.genecards.org/cgi-bin/carddisp.pl?gene=DES
HMGCR	3-Hydroxy-3-Methylglutaryl-CoA Reductase	Protein Coding	52	GC05P075336	5.08	https://www.genecards.org/cgi-bin/carddisp.pl?gene=HMGCR
IL22	Interleukin 22	Protein Coding	47	GC12M068248	5.07	https://www.genecards.org/cgi-bin/carddisp.pl?gene=IL22
BAK1	BCL2 Antagonist/Killer 1	Protein Coding	51	GC06M033572	5.07	https://www.genecards.org/cgi-bin/carddisp.pl?gene=BAK1
PRKCD	Protein Kinase C Delta	Protein Coding	61	GC03P053190	5.04	https://www.genecards.org/cgi-bin/carddisp.pl?gene=PRKCD
EPCAM	Epithelial Cell Adhesion Molecule	Protein Coding	53	GC02P047345	5.02	https://www.genecards.org/cgi-bin/carddisp.pl?gene=EPCAM
CYP1A1	Cytochrome P450 Family 1 Subfamily A Member 1	Protein Coding	53	GC15M074719	5.01	https://www.genecards.org/cgi-bin/carddisp.pl?gene=CYP1A1
CDKN2B	Cyclin Dependent Kinase Inhibitor 2B	Protein Coding	53	GC09M021992	4.99	https://www.genecards.org/cgi-bin/carddisp.pl?gene=CDKN2B
NOX1	NADPH Oxidase 1	Protein Coding	47	GC0XM100843	4.99	https://www.genecards.org/cgi-bin/carddisp.pl?gene=NOX1
MGMT	O-6-Methylguanine-DNA Methyltransferase	Protein Coding	55	GC10P129467	4.99	https://www.genecards.org/cgi-bin/carddisp.pl?gene=MGMT
TGFBR2	Transforming Growth Factor Beta Receptor 2	Protein Coding	58	GC03P030623	4.99	https://www.genecards.org/cgi-bin/carddisp.pl?gene=TGFBR2
ACKR1	Atypical Chemokine Receptor 1 (Duffy Blood Group)	Protein Coding	41	GC01P159203	4.97	https://www.genecards.org/cgi-bin/carddisp.pl?gene=ACKR1
CXCR5	C-X-C Motif Chemokine Receptor 5	Protein Coding	47	GC11P118884	4.97	https://www.genecards.org/cgi-bin/carddisp.pl?gene=CXCR5
CYSLTR1	Cysteinyl Leukotriene Receptor 1	Protein Coding	49	GC0XM078271	4.95	https://www.genecards.org/cgi-bin/carddisp.pl?gene=CYSLTR1
MX1	MX Dynamin Like GTPase 1	Protein Coding	47	GC21P041420	4.95	https://www.genecards.org/cgi-bin/carddisp.pl?gene=MX1
TIMP3	TIMP Metallopeptidase Inhibitor 3	Protein Coding	52	GC22P032800	4.92	https://www.genecards.org/cgi-bin/carddisp.pl?gene=TIMP3
PTK2B	Protein Tyrosine Kinase 2 Beta	Protein Coding	55	GC08P027311	4.92	https://www.genecards.org/cgi-bin/carddisp.pl?gene=PTK2B
CCR6	C-C Motif Chemokine Receptor 6	Protein Coding	51	GC06P167111	4.89	https://www.genecards.org/cgi-bin/carddisp.pl?gene=CCR6
RASSF1	Ras Association Domain Family Member 1	Protein Coding	52	GC03M050369	4.89	https://www.genecards.org/cgi-bin/carddisp.pl?gene=RASSF1
SLC2A1	Solute Carrier Family 2 Member 1	Protein Coding	58	GC01M042925	4.86	https://www.genecards.org/cgi-bin/carddisp.pl?gene=SLC2A1
DNTT	DNA Nucleotidylexotransferase	Protein Coding	47	GC10P096304	4.85	https://www.genecards.org/cgi-bin/carddisp.pl?gene=DNTT
TP63	Tumor Protein P63	Protein Coding	53	GC03P189566	4.83	https://www.genecards.org/cgi-bin/carddisp.pl?gene=TP63
PDX1	Pancreatic And Duodenal Homeobox 1	Protein Coding	53	GC13P027921	4.82	https://www.genecards.org/cgi-bin/carddisp.pl?gene=PDX1
MAPK3	Mitogen-Activated Protein Kinase 3	Protein Coding	56	GC16M030125	4.81	https://www.genecards.org/cgi-bin/carddisp.pl?gene=MAPK3
AQP4	Aquaporin 4	Protein Coding	50	GC18M026852	4.81	https://www.genecards.org/cgi-bin/carddisp.pl?gene=AQP4
TXN	Thioredoxin	Protein Coding	52	GC09M110243	4.8	https://www.genecards.org/cgi-bin/carddisp.pl?gene=TXN
TP73	Tumor Protein P73	Protein Coding	52	GC01P003652	4.77	https://www.genecards.org/cgi-bin/carddisp.pl?gene=TP73
TPO	Thyroid Peroxidase	Protein Coding	55	GC02P001396	4.75	https://www.genecards.org/cgi-bin/carddisp.pl?gene=TPO
MSH2	MutS Homolog 2	Protein Coding	55	GC02P047402	4.75	https://www.genecards.org/cgi-bin/carddisp.pl?gene=MSH2
CARD11	Caspase Recruitment Domain Family Member 11	Protein Coding	53	GC07M002912	4.72	https://www.genecards.org/cgi-bin/carddisp.pl?gene=CARD11
BCL6	BCL6, Transcription Repressor	Protein Coding	52	GC03M187721	4.69	https://www.genecards.org/cgi-bin/carddisp.pl?gene=BCL6
COX5A	Cytochrome C Oxidase Subunit 5A	Protein Coding	50	GC15M074919	4.67	https://www.genecards.org/cgi-bin/carddisp.pl?gene=COX5A
LACTB	Lactamase Beta	Protein Coding	42	GC15P069410	4.65	https://www.genecards.org/cgi-bin/carddisp.pl?gene=LACTB
F2RL1	F2R Like Trypsin Receptor 1	Protein Coding	52	GC05P076818	4.65	https://www.genecards.org/cgi-bin/carddisp.pl?gene=F2RL1
TRAPPC10	Trafficking Protein Particle Complex 10	Protein Coding	44	GC21P044012	4.64	https://www.genecards.org/cgi-bin/carddisp.pl?gene=TRAPPC10
FLNC	Filamin C	Protein Coding	51	GC07P128830	4.64	https://www.genecards.org/cgi-bin/carddisp.pl?gene=FLNC
HNF4A	Hepatocyte Nuclear Factor 4 Alpha	Protein Coding	57	GC20P044355	4.64	https://www.genecards.org/cgi-bin/carddisp.pl?gene=HNF4A
B3GAT1	Beta-1,3-Glucuronyltransferase 1	Protein Coding	49	GC11M134378	4.63	https://www.genecards.org/cgi-bin/carddisp.pl?gene=B3GAT1
MKI67	Marker Of Proliferation Ki-67	Protein Coding	49	GC10M128096	4.57	https://www.genecards.org/cgi-bin/carddisp.pl?gene=MKI67
TKT	Transketolase	Protein Coding	54	GC03M053258	4.57	https://www.genecards.org/cgi-bin/carddisp.pl?gene=TKT
MTR	5-Methyltetrahydrofolate-Homocysteine Methyltransferase	Protein Coding	53	GC01P236795	4.57	https://www.genecards.org/cgi-bin/carddisp.pl?gene=MTR
NQO1	NAD(P)H Quinone Dehydrogenase 1	Protein Coding	57	GC16M069706	4.57	https://www.genecards.org/cgi-bin/carddisp.pl?gene=NQO1
LGALS1	Galectin 1	Protein Coding	49	GC22P037675	4.55	https://www.genecards.org/cgi-bin/carddisp.pl?gene=LGALS1
IL1RL1	Interleukin 1 Receptor Like 1	Protein Coding	47	GC02P102294	4.54	https://www.genecards.org/cgi-bin/carddisp.pl?gene=IL1RL1
IGF2	Insulin Like Growth Factor 2	Protein Coding	54	GC11M002130	4.53	https://www.genecards.org/cgi-bin/carddisp.pl?gene=IGF2
CHRM3	Cholinergic Receptor Muscarinic 3	Protein Coding	55	GC01P239386	4.53	https://www.genecards.org/cgi-bin/carddisp.pl?gene=CHRM3
PAK1	P21 (RAC1) Activated Kinase 1	Protein Coding	53	GC11M077255	4.52	https://www.genecards.org/cgi-bin/carddisp.pl?gene=PAK1
ENO2	Enolase 2	Protein Coding	54	GC12P006913	4.51	https://www.genecards.org/cgi-bin/carddisp.pl?gene=ENO2
CXCL13	C-X-C Motif Chemokine Ligand 13	Protein Coding	47	GC04P077511	4.46	https://www.genecards.org/cgi-bin/carddisp.pl?gene=CXCL13
CMA1	Chymase 1	Protein Coding	49	GC14M024506	4.44	https://www.genecards.org/cgi-bin/carddisp.pl?gene=CMA1
GHR	Growth Hormone Receptor	Protein Coding	53	GC05P042429	4.44	https://www.genecards.org/cgi-bin/carddisp.pl?gene=GHR
ALPP	Alkaline Phosphatase, Placental	Protein Coding	52	GC02P232378	4.43	https://www.genecards.org/cgi-bin/carddisp.pl?gene=ALPP
NOTCH3	Notch 3	Protein Coding	55	GC19M015131	4.41	https://www.genecards.org/cgi-bin/carddisp.pl?gene=NOTCH3
LOC110806262	Solute Carrier Family 6 Member 4 Gene Promoter	Uncategorized	3	GC17U902739	4.39	https://www.genecards.org/cgi-bin/carddisp.pl?gene=LOC110806262
APEX1	Apurinic/Apyrimidinic Endodeoxyribonuclease 1	Protein Coding	52	GC14P020455	4.38	https://www.genecards.org/cgi-bin/carddisp.pl?gene=APEX1
MIR222	MicroRNA 222	RNA Gene	22	GC0XM045747	4.35	https://www.genecards.org/cgi-bin/carddisp.pl?gene=MIR222
GCG	Glucagon	Protein Coding	46	GC02M162142	4.33	https://www.genecards.org/cgi-bin/carddisp.pl?gene=GCG
ERCC6	ERCC Excision Repair 6, Chromatin Remodeling Factor	Protein Coding	52	GC10M049454	4.33	https://www.genecards.org/cgi-bin/carddisp.pl?gene=ERCC6
KRT20	Keratin 20	Protein Coding	47	GC17M040875	4.29	https://www.genecards.org/cgi-bin/carddisp.pl?gene=KRT20
CD46	CD46 Molecule	Protein Coding	53	GC01P207752	4.29	https://www.genecards.org/cgi-bin/carddisp.pl?gene=CD46
TLR10	Toll Like Receptor 10	Protein Coding	47	GC04M038773	4.28	https://www.genecards.org/cgi-bin/carddisp.pl?gene=TLR10
LYZ	Lysozyme	Protein Coding	53	GC12P069348	4.25	https://www.genecards.org/cgi-bin/carddisp.pl?gene=LYZ
MEN1	Menin 1	Protein Coding	53	GC11M064821	4.25	https://www.genecards.org/cgi-bin/carddisp.pl?gene=MEN1
NTS	Neurotensin	Protein Coding	45	GC12P085876	4.24	https://www.genecards.org/cgi-bin/carddisp.pl?gene=NTS
PEPD	Peptidase D	Protein Coding	52	GC19M033386	4.22	https://www.genecards.org/cgi-bin/carddisp.pl?gene=PEPD
TG	Thyroglobulin	Protein Coding	49	GC08P132866	4.21	https://www.genecards.org/cgi-bin/carddisp.pl?gene=TG
IRF4	Interferon Regulatory Factor 4	Protein Coding	50	GC06P000391	4.18	https://www.genecards.org/cgi-bin/carddisp.pl?gene=IRF4
S100A12	S100 Calcium Binding Protein A12	Protein Coding	46	GC01M153346	4.17	https://www.genecards.org/cgi-bin/carddisp.pl?gene=S100A12
TFF3	Trefoil Factor 3	Protein Coding	47	GC21M042311	4.17	https://www.genecards.org/cgi-bin/carddisp.pl?gene=TFF3
RNPC3	RNA Binding Region (RNP1, RRM) Containing 3	Protein Coding	40	GC01P103525	4.16	https://www.genecards.org/cgi-bin/carddisp.pl?gene=RNPC3
PIK3C2A	Phosphatidylinositol-4-Phosphate 3-Kinase Catalytic Subunit Type 2 Alpha	Protein Coding	50	GC11M017123	4.15	https://www.genecards.org/cgi-bin/carddisp.pl?gene=PIK3C2A
CTSB	Cathepsin B	Protein Coding	57	GC08M011842	4.14	https://www.genecards.org/cgi-bin/carddisp.pl?gene=CTSB
HBEGF	Heparin Binding EGF Like Growth Factor	Protein Coding	49	GC05M140332	4.13	https://www.genecards.org/cgi-bin/carddisp.pl?gene=HBEGF
SYP	Synaptophysin	Protein Coding	50	GC0XM049187	4.12	https://www.genecards.org/cgi-bin/carddisp.pl?gene=SYP
MUC3A	Mucin 3A, Cell Surface Associated	Protein Coding	39	GC07P100949	4.1	https://www.genecards.org/cgi-bin/carddisp.pl?gene=MUC3A
NOTCH2	Notch 2	Protein Coding	57	GC01M119911	4.08	https://www.genecards.org/cgi-bin/carddisp.pl?gene=NOTCH2
GRP	Gastrin Releasing Peptide	Protein Coding	47	GC18P059220	4.08	https://www.genecards.org/cgi-bin/carddisp.pl?gene=GRP
CD55	CD55 Molecule (Cromer Blood Group)	Protein Coding	53	GC01P207321	4.08	https://www.genecards.org/cgi-bin/carddisp.pl?gene=CD55
ENTPD1	Ectonucleoside Triphosphate Diphosphohydrolase 1	Protein Coding	53	GC10P095711	4.05	https://www.genecards.org/cgi-bin/carddisp.pl?gene=ENTPD1
SHH	Sonic Hedgehog	Protein Coding	56	GC07M155799	4.05	https://www.genecards.org/cgi-bin/carddisp.pl?gene=SHH
ADH1B	Alcohol Dehydrogenase 1B (Class I), Beta Polypeptide	Protein Coding	50	GC04M099304	4.02	https://www.genecards.org/cgi-bin/carddisp.pl?gene=ADH1B
TCF4	Transcription Factor 4	Protein Coding	53	GC18M055222	4.01	https://www.genecards.org/cgi-bin/carddisp.pl?gene=TCF4
FUT4	Fucosyltransferase 4	Protein Coding	42	GC11P094544	4.01	https://www.genecards.org/cgi-bin/carddisp.pl?gene=FUT4
MIR221	MicroRNA 221	RNA Gene	21	GC0XM045746	4	https://www.genecards.org/cgi-bin/carddisp.pl?gene=MIR221
ITGB1	Integrin Subunit Beta 1	Protein Coding	56	GC10M032936	3.99	https://www.genecards.org/cgi-bin/carddisp.pl?gene=ITGB1
MIR27A	MicroRNA 27a	RNA Gene	23	GC19M013930	3.98	https://www.genecards.org/cgi-bin/carddisp.pl?gene=MIR27A
CCL21	C-C Motif Chemokine Ligand 21	Protein Coding	48	GC09M034709	3.96	https://www.genecards.org/cgi-bin/carddisp.pl?gene=CCL21
CDH13	Cadherin 13	Protein Coding	48	GC16P082660	3.95	https://www.genecards.org/cgi-bin/carddisp.pl?gene=CDH13
DNMT1	DNA Methyltransferase 1	Protein Coding	58	GC19M010133	3.95	https://www.genecards.org/cgi-bin/carddisp.pl?gene=DNMT1
DNMT3B	DNA Methyltransferase 3 Beta	Protein Coding	56	GC20P032762	3.95	https://www.genecards.org/cgi-bin/carddisp.pl?gene=DNMT3B
GSK3B	Glycogen Synthase Kinase 3 Beta	Protein Coding	57	GC03M119821	3.93	https://www.genecards.org/cgi-bin/carddisp.pl?gene=GSK3B
ITGAX	Integrin Subunit Alpha X	Protein Coding	50	GC16P031366	3.92	https://www.genecards.org/cgi-bin/carddisp.pl?gene=ITGAX
MIR181C	MicroRNA 181c	RNA Gene	22	GC19P013858	3.92	https://www.genecards.org/cgi-bin/carddisp.pl?gene=MIR181C
MAP2K1	Mitogen-Activated Protein Kinase Kinase 1	Protein Coding	61	GC15P066386	3.92	https://www.genecards.org/cgi-bin/carddisp.pl?gene=MAP2K1
ERBB3	Erb-B2 Receptor Tyrosine Kinase 3	Protein Coding	60	GC12P056079	3.91	https://www.genecards.org/cgi-bin/carddisp.pl?gene=ERBB3
CDK1	Cyclin Dependent Kinase 1	Protein Coding	52	GC10P060772	3.9	https://www.genecards.org/cgi-bin/carddisp.pl?gene=CDK1
ANXA1	Annexin A1	Protein Coding	55	GC09P073151	3.9	https://www.genecards.org/cgi-bin/carddisp.pl?gene=ANXA1
VHL	Von Hippel-Lindau Tumor Suppressor	Protein Coding	52	GC03P010170	3.89	https://www.genecards.org/cgi-bin/carddisp.pl?gene=VHL
MIR29C	MicroRNA 29c	RNA Gene	18	GC01M207802	3.89	https://www.genecards.org/cgi-bin/carddisp.pl?gene=MIR29C
HCRT	Hypocretin Neuropeptide Precursor	Protein Coding	47	GC17M042185	3.89	https://www.genecards.org/cgi-bin/carddisp.pl?gene=HCRT
CHIT1	Chitinase 1	Protein Coding	50	GC01M203181	3.88	https://www.genecards.org/cgi-bin/carddisp.pl?gene=CHIT1
ERCC5	ERCC Excision Repair 5, Endonuclease	Protein Coding	51	GC13P102808	3.88	https://www.genecards.org/cgi-bin/carddisp.pl?gene=ERCC5
F13A1	Coagulation Factor XIII A Chain	Protein Coding	52	GC06M006144	3.88	https://www.genecards.org/cgi-bin/carddisp.pl?gene=F13A1
KIR3DS1	Killer Cell Immunoglobulin Like Receptor, Three Ig Domains And Short Cytoplasmic Tail 1	Protein Coding	26	GC19MR00058	3.88	https://www.genecards.org/cgi-bin/carddisp.pl?gene=KIR3DS1
ARG1	Arginase 1	Protein Coding	57	GC06P131553	3.87	https://www.genecards.org/cgi-bin/carddisp.pl?gene=ARG1
IRGM	Immunity Related GTPase M	Protein Coding	43	GC05P150846	3.84	https://www.genecards.org/cgi-bin/carddisp.pl?gene=IRGM
FGF7	Fibroblast Growth Factor 7	Protein Coding	48	GC15P049423	3.82	https://www.genecards.org/cgi-bin/carddisp.pl?gene=FGF7
CAV1	Caveolin 1	Protein Coding	55	GC07P116524	3.81	https://www.genecards.org/cgi-bin/carddisp.pl?gene=CAV1
CD247	CD247 Molecule	Protein Coding	55	GC01M167399	3.81	https://www.genecards.org/cgi-bin/carddisp.pl?gene=CD247
NT5E	5'-Nucleotidase Ecto	Protein Coding	57	GC06P085449	3.8	https://www.genecards.org/cgi-bin/carddisp.pl?gene=NT5E
TNFSF13	TNF Superfamily Member 13	Protein Coding	50	GC17P007558	3.8	https://www.genecards.org/cgi-bin/carddisp.pl?gene=TNFSF13
SNRNP70	Small Nuclear Ribonucleoprotein U1 Subunit 70	Protein Coding	46	GC19P049085	3.78	https://www.genecards.org/cgi-bin/carddisp.pl?gene=SNRNP70
LTB4R	Leukotriene B4 Receptor	Protein Coding	50	GC14P024311	3.78	https://www.genecards.org/cgi-bin/carddisp.pl?gene=LTB4R
XRCC3	X-Ray Repair Cross Complementing 3	Protein Coding	47	GC14M103697	3.76	https://www.genecards.org/cgi-bin/carddisp.pl?gene=XRCC3
GYPC	Glycophorin C (Gerbich Blood Group)	Protein Coding	49	GC02P126655	3.76	https://www.genecards.org/cgi-bin/carddisp.pl?gene=GYPC
BLVRB	Biliverdin Reductase B	Protein Coding	46	GC19M040447	3.74	https://www.genecards.org/cgi-bin/carddisp.pl?gene=BLVRB
ATG16L1	Autophagy Related 16 Like 1	Protein Coding	50	GC02P233215	3.72	https://www.genecards.org/cgi-bin/carddisp.pl?gene=ATG16L1
SMO	Smoothened, Frizzled Class Receptor	Protein Coding	55	GC07P129190	3.71	https://www.genecards.org/cgi-bin/carddisp.pl?gene=SMO
KIR3DL3	Killer Cell Immunoglobulin Like Receptor, Three Ig Domains And Long Cytoplasmic Tail 3	Protein Coding	40	GC19P055089	3.7	https://www.genecards.org/cgi-bin/carddisp.pl?gene=KIR3DL3
KIR2DL1	Killer Cell Immunoglobulin Like Receptor, Two Ig Domains And Long Cytoplasmic Tail 1	Protein Coding	42	GC19P055074	3.7	https://www.genecards.org/cgi-bin/carddisp.pl?gene=KIR2DL1
ADORA2A	Adenosine A2a Receptor	Protein Coding	52	GC22P024417	3.65	https://www.genecards.org/cgi-bin/carddisp.pl?gene=ADORA2A
VIM	Vimentin	Protein Coding	57	GC10P017227	3.64	https://www.genecards.org/cgi-bin/carddisp.pl?gene=VIM
FUT2	Fucosyltransferase 2	Protein Coding	50	GC19P048695	3.62	https://www.genecards.org/cgi-bin/carddisp.pl?gene=FUT2
CHIA	Chitinase, Acidic	Protein Coding	46	GC01P111291	3.6	https://www.genecards.org/cgi-bin/carddisp.pl?gene=CHIA
SDC1	Syndecan 1	Protein Coding	50	GC02M020200	3.6	https://www.genecards.org/cgi-bin/carddisp.pl?gene=SDC1
SH2D1A	SH2 Domain Containing 1A	Protein Coding	53	GC0XP124227	3.58	https://www.genecards.org/cgi-bin/carddisp.pl?gene=SH2D1A
ERCC8	ERCC Excision Repair 8, CSA Ubiquitin Ligase Complex Subunit	Protein Coding	47	GC05M060873	3.58	https://www.genecards.org/cgi-bin/carddisp.pl?gene=ERCC8
TNFRSF6B	TNF Receptor Superfamily Member 6b	Protein Coding	49	GC20P063696	3.58	https://www.genecards.org/cgi-bin/carddisp.pl?gene=TNFRSF6B
KIR3DL2	Killer Cell Immunoglobulin Like Receptor, Three Ig Domains And Long Cytoplasmic Tail 2	Protein Coding	44	GC19P055079	3.57	https://www.genecards.org/cgi-bin/carddisp.pl?gene=KIR3DL2
KIR2DL3	Killer Cell Immunoglobulin Like Receptor, Two Ig Domains And Long Cytoplasmic Tail 3	Protein Coding	42	GC19P055088	3.57	https://www.genecards.org/cgi-bin/carddisp.pl?gene=KIR2DL3
TNC	Tenascin C	Protein Coding	53	GC09M115019	3.55	https://www.genecards.org/cgi-bin/carddisp.pl?gene=TNC
AQP3	Aquaporin 3 (Gill Blood Group)	Protein Coding	53	GC09M033431	3.54	https://www.genecards.org/cgi-bin/carddisp.pl?gene=AQP3
REG1A	Regenerating Family Member 1 Alpha	Protein Coding	47	GC02P079120	3.54	https://www.genecards.org/cgi-bin/carddisp.pl?gene=REG1A
LPO	Lactoperoxidase	Protein Coding	45	GC17P058218	3.53	https://www.genecards.org/cgi-bin/carddisp.pl?gene=LPO
CD209	CD209 Molecule	Protein Coding	49	GC19M007804	3.52	https://www.genecards.org/cgi-bin/carddisp.pl?gene=CD209
CNR2	Cannabinoid Receptor 2	Protein Coding	51	GC01M023870	3.52	https://www.genecards.org/cgi-bin/carddisp.pl?gene=CNR2
EPOR	Erythropoietin Receptor	Protein Coding	55	GC19M011377	3.5	https://www.genecards.org/cgi-bin/carddisp.pl?gene=EPOR
CPOX	Coproporphyrinogen Oxidase	Protein Coding	51	GC03M098576	3.48	https://www.genecards.org/cgi-bin/carddisp.pl?gene=CPOX
TLR1	Toll Like Receptor 1	Protein Coding	54	GC04M038797	3.45	https://www.genecards.org/cgi-bin/carddisp.pl?gene=TLR1
SKP2	S-Phase Kinase Associated Protein 2	Protein Coding	51	GC05P036103	3.44	https://www.genecards.org/cgi-bin/carddisp.pl?gene=SKP2
CBS	Cystathionine-Beta-Synthase	Protein Coding	57	GC21M043053	3.44	https://www.genecards.org/cgi-bin/carddisp.pl?gene=CBS
CXCL2	C-X-C Motif Chemokine Ligand 2	Protein Coding	47	GC04M074097	3.43	https://www.genecards.org/cgi-bin/carddisp.pl?gene=CXCL2
KIR2DL2	Killer Cell Immunoglobulin Like Receptor, Two Ig Domains And Long Cytoplasmic Tail 2	Protein Coding	31	GC19MP00144	3.42	https://www.genecards.org/cgi-bin/carddisp.pl?gene=KIR2DL2
KIR2DS2	Killer Cell Immunoglobulin Like Receptor, Two Ig Domains And Short Cytoplasmic Tail 2	Protein Coding	28	GC19MR00122	3.42	https://www.genecards.org/cgi-bin/carddisp.pl?gene=KIR2DS2
TLR6	Toll Like Receptor 6	Protein Coding	50	GC04M038828	3.41	https://www.genecards.org/cgi-bin/carddisp.pl?gene=TLR6
MIP	Major Intrinsic Protein Of Lens Fiber	Protein Coding	47	GC12M056449	3.41	https://www.genecards.org/cgi-bin/carddisp.pl?gene=MIP
FHIT	Fragile Histidine Triad	Protein Coding	51	GC03M059712	3.41	https://www.genecards.org/cgi-bin/carddisp.pl?gene=FHIT
PYY	Peptide YY	Protein Coding	49	GC17M043952	3.39	https://www.genecards.org/cgi-bin/carddisp.pl?gene=PYY
DAPK1	Death Associated Protein Kinase 1	Protein Coding	55	GC09P087497	3.38	https://www.genecards.org/cgi-bin/carddisp.pl?gene=DAPK1
FCER1A	Fc Fragment Of IgE Receptor Ia	Protein Coding	50	GC01P159259	3.37	https://www.genecards.org/cgi-bin/carddisp.pl?gene=FCER1A
TREM1	Triggering Receptor Expressed On Myeloid Cells 1	Protein Coding	48	GC06M041243	3.36	https://www.genecards.org/cgi-bin/carddisp.pl?gene=TREM1
LIF	LIF, Interleukin 6 Family Cytokine	Protein Coding	49	GC22M030240	3.36	https://www.genecards.org/cgi-bin/carddisp.pl?gene=LIF
YAP1	Yes Associated Protein 1	Protein Coding	54	GC11P102110	3.36	https://www.genecards.org/cgi-bin/carddisp.pl?gene=YAP1
NEU1	Neuraminidase 1	Protein Coding	50	GC06M031857	3.35	https://www.genecards.org/cgi-bin/carddisp.pl?gene=NEU1
KLK3	Kallikrein Related Peptidase 3	Protein Coding	53	GC19P050854	3.33	https://www.genecards.org/cgi-bin/carddisp.pl?gene=KLK3
KRT1	Keratin 1	Protein Coding	51	GC12M052674	3.3	https://www.genecards.org/cgi-bin/carddisp.pl?gene=KRT1
AMH	Anti-Mullerian Hormone	Protein Coding	50	GC19P002251	3.3	https://www.genecards.org/cgi-bin/carddisp.pl?gene=AMH
MIB2	Mindbomb E3 Ubiquitin Protein Ligase 2	Protein Coding	44	GC01P001614	3.29	https://www.genecards.org/cgi-bin/carddisp.pl?gene=MIB2
MADCAM1	Mucosal Vascular Addressin Cell Adhesion Molecule 1	Protein Coding	44	GC19P000499	3.29	https://www.genecards.org/cgi-bin/carddisp.pl?gene=MADCAM1
PTGES	Prostaglandin E Synthase	Protein Coding	47	GC09M129738	3.26	https://www.genecards.org/cgi-bin/carddisp.pl?gene=PTGES
TNFRSF10D	TNF Receptor Superfamily Member 10d	Protein Coding	47	GC08M023135	3.23	https://www.genecards.org/cgi-bin/carddisp.pl?gene=TNFRSF10D
OSM	Oncostatin M	Protein Coding	49	GC22M030262	3.23	https://www.genecards.org/cgi-bin/carddisp.pl?gene=OSM
SP1	Sp1 Transcription Factor	Protein Coding	50	GC12P053380	3.23	https://www.genecards.org/cgi-bin/carddisp.pl?gene=SP1
CCNB1	Cyclin B1	Protein Coding	53	GC05P069167	3.22	https://www.genecards.org/cgi-bin/carddisp.pl?gene=CCNB1
CTTN	Cortactin	Protein Coding	49	GC11P070398	3.22	https://www.genecards.org/cgi-bin/carddisp.pl?gene=CTTN
HSPA1A	Heat Shock Protein Family A (Hsp70) Member 1A	Protein Coding	49	GC06P032239	3.21	https://www.genecards.org/cgi-bin/carddisp.pl?gene=HSPA1A
COL14A1	Collagen Type XIV Alpha 1 Chain	Protein Coding	48	GC08P120060	3.2	https://www.genecards.org/cgi-bin/carddisp.pl?gene=COL14A1
MIR210	MicroRNA 210	RNA Gene	22	GC11M000578	3.17	https://www.genecards.org/cgi-bin/carddisp.pl?gene=MIR210
AKR1A1	Aldo-Keto Reductase Family 1 Member A1	Protein Coding	50	GC01P045550	3.17	https://www.genecards.org/cgi-bin/carddisp.pl?gene=AKR1A1
CYP2C9	Cytochrome P450 Family 2 Subfamily C Member 9	Protein Coding	57	GC10P094938	3.17	https://www.genecards.org/cgi-bin/carddisp.pl?gene=CYP2C9
IGFBP2	Insulin Like Growth Factor Binding Protein 2	Protein Coding	50	GC02P216632	3.15	https://www.genecards.org/cgi-bin/carddisp.pl?gene=IGFBP2
BMI1	BMI1 Proto-Oncogene, Polycomb Ring Finger	Protein Coding	50	GC10P022326	3.15	https://www.genecards.org/cgi-bin/carddisp.pl?gene=BMI1
GLI1	GLI Family Zinc Finger 1	Protein Coding	53	GC12P057460	3.14	https://www.genecards.org/cgi-bin/carddisp.pl?gene=GLI1
BACH2	BTB Domain And CNC Homolog 2	Protein Coding	46	GC06M089926	3.14	https://www.genecards.org/cgi-bin/carddisp.pl?gene=BACH2
ERCC4	ERCC Excision Repair 4, Endonuclease Catalytic Subunit	Protein Coding	52	GC16P014014	3.13	https://www.genecards.org/cgi-bin/carddisp.pl?gene=ERCC4
DNAH8	Dynein Axonemal Heavy Chain 8	Protein Coding	42	GC06P042585	3.1	https://www.genecards.org/cgi-bin/carddisp.pl?gene=DNAH8
NKX2-1	NK2 Homeobox 1	Protein Coding	51	GC14M036516	3.1	https://www.genecards.org/cgi-bin/carddisp.pl?gene=NKX2-1
LY96	Lymphocyte Antigen 96	Protein Coding	49	GC08P073991	3.09	https://www.genecards.org/cgi-bin/carddisp.pl?gene=LY96
PNLIP	Pancreatic Lipase	Protein Coding	54	GC10P116545	3.08	https://www.genecards.org/cgi-bin/carddisp.pl?gene=PNLIP
BIRC3	Baculoviral IAP Repeat Containing 3	Protein Coding	53	GC11P102317	3.07	https://www.genecards.org/cgi-bin/carddisp.pl?gene=BIRC3
IL32	Interleukin 32	Protein Coding	46	GC16P003598	3.06	https://www.genecards.org/cgi-bin/carddisp.pl?gene=IL32
IRAK1	Interleukin 1 Receptor Associated Kinase 1	Protein Coding	55	GC0XM154010	3.06	https://www.genecards.org/cgi-bin/carddisp.pl?gene=IRAK1
SMAD7	SMAD Family Member 7	Protein Coding	49	GC18M048919	3.05	https://www.genecards.org/cgi-bin/carddisp.pl?gene=SMAD7
RAD51	RAD51 Recombinase	Protein Coding	57	GC15P040694	3.04	https://www.genecards.org/cgi-bin/carddisp.pl?gene=RAD51
ITGB7	Integrin Subunit Beta 7	Protein Coding	51	GC12M053191	3.04	https://www.genecards.org/cgi-bin/carddisp.pl?gene=ITGB7
MMP14	Matrix Metallopeptidase 14	Protein Coding	58	GC14P024368	3.02	https://www.genecards.org/cgi-bin/carddisp.pl?gene=MMP14
CFLAR	CASP8 And FADD Like Apoptosis Regulator	Protein Coding	53	GC02P201117	3.02	https://www.genecards.org/cgi-bin/carddisp.pl?gene=CFLAR
F2R	Coagulation Factor II Thrombin Receptor	Protein Coding	53	GC05P076716	3.02	https://www.genecards.org/cgi-bin/carddisp.pl?gene=F2R
CTSK	Cathepsin K	Protein Coding	55	GC01M150768	3.01	https://www.genecards.org/cgi-bin/carddisp.pl?gene=CTSK
MIR200B	MicroRNA 200b	RNA Gene	21	GC01P001167	2.98	https://www.genecards.org/cgi-bin/carddisp.pl?gene=MIR200B
GRN	Granulin Precursor	Protein Coding	53	GC17P044345	2.98	https://www.genecards.org/cgi-bin/carddisp.pl?gene=GRN
XPC	XPC Complex Subunit, DNA Damage Recognition And Repair Factor	Protein Coding	50	GC03M014625	2.97	https://www.genecards.org/cgi-bin/carddisp.pl?gene=XPC
CNTF	Ciliary Neurotrophic Factor	Protein Coding	49	GC11P058641	2.96	https://www.genecards.org/cgi-bin/carddisp.pl?gene=CNTF
STK11	Serine/Threonine Kinase 11	Protein Coding	55	GC19P001205	2.95	https://www.genecards.org/cgi-bin/carddisp.pl?gene=STK11
IL12RB2	Interleukin 12 Receptor Subunit Beta 2	Protein Coding	50	GC01P067307	2.94	https://www.genecards.org/cgi-bin/carddisp.pl?gene=IL12RB2
CSN1S1	Casein Alpha S1	Protein Coding	39	GC04P069932	2.94	https://www.genecards.org/cgi-bin/carddisp.pl?gene=CSN1S1
ITGAE	Integrin Subunit Alpha E	Protein Coding	46	GC17M003722	2.94	https://www.genecards.org/cgi-bin/carddisp.pl?gene=ITGAE
ALK	ALK Receptor Tyrosine Kinase	Protein Coding	58	GC02M029156	2.93	https://www.genecards.org/cgi-bin/carddisp.pl?gene=ALK
DDB2	Damage Specific DNA Binding Protein 2	Protein Coding	52	GC11P047237	2.91	https://www.genecards.org/cgi-bin/carddisp.pl?gene=DDB2
GPI	Glucose-6-Phosphate Isomerase	Protein Coding	53	GC19P034359	2.91	https://www.genecards.org/cgi-bin/carddisp.pl?gene=GPI
FCRL3	Fc Receptor Like 3	Protein Coding	42	GC01M157674	2.9	https://www.genecards.org/cgi-bin/carddisp.pl?gene=FCRL3
KIR2DS1	Killer Cell Immunoglobulin Like Receptor, Two Ig Domains And Short Cytoplasmic Tail 1	Protein Coding	28	GC19MR00013	2.9	https://www.genecards.org/cgi-bin/carddisp.pl?gene=KIR2DS1
CLDN1	Claudin 1	Protein Coding	54	GC03M190305	2.89	https://www.genecards.org/cgi-bin/carddisp.pl?gene=CLDN1
IFI27	Interferon Alpha Inducible Protein 27	Protein Coding	43	GC14P094104	2.89	https://www.genecards.org/cgi-bin/carddisp.pl?gene=IFI27
SI	Sucrase-Isomaltase	Protein Coding	50	GC03M164978	2.86	https://www.genecards.org/cgi-bin/carddisp.pl?gene=SI
FPR1	Formyl Peptide Receptor 1	Protein Coding	54	GC19M051745	2.85	https://www.genecards.org/cgi-bin/carddisp.pl?gene=FPR1
DEFB103B	Defensin Beta 103B	Protein Coding	34	GC08M007430	2.84	https://www.genecards.org/cgi-bin/carddisp.pl?gene=DEFB103B
BAD	BCL2 Associated Agonist Of Cell Death	Protein Coding	53	GC11M064288	2.84	https://www.genecards.org/cgi-bin/carddisp.pl?gene=BAD
AR	Androgen Receptor	Protein Coding	60	GC0XP067544	2.84	https://www.genecards.org/cgi-bin/carddisp.pl?gene=AR
BID	BH3 Interacting Domain Death Agonist	Protein Coding	52	GC22M017734	2.82	https://www.genecards.org/cgi-bin/carddisp.pl?gene=BID
PDHX	Pyruvate Dehydrogenase Complex Component X	Protein Coding	54	GC11P034894	2.81	https://www.genecards.org/cgi-bin/carddisp.pl?gene=PDHX
CLDN2	Claudin 2	Protein Coding	47	GC0XP106900	2.81	https://www.genecards.org/cgi-bin/carddisp.pl?gene=CLDN2
UBD	Ubiquitin D	Protein Coding	45	GC06M029556	2.81	https://www.genecards.org/cgi-bin/carddisp.pl?gene=UBD
LGALS9	Galectin 9	Protein Coding	44	GC17P027629	2.79	https://www.genecards.org/cgi-bin/carddisp.pl?gene=LGALS9
CEBPB	CCAAT Enhancer Binding Protein Beta	Protein Coding	50	GC20P050190	2.77	https://www.genecards.org/cgi-bin/carddisp.pl?gene=CEBPB
IL17C	Interleukin 17C	Protein Coding	44	GC16P088638	2.77	https://www.genecards.org/cgi-bin/carddisp.pl?gene=IL17C
GDF15	Growth Differentiation Factor 15	Protein Coding	48	GC19P020359	2.75	https://www.genecards.org/cgi-bin/carddisp.pl?gene=GDF15
KIR2DS4	Killer Cell Immunoglobulin Like Receptor, Two Ig Domains And Short Cytoplasmic Tail 4	Protein Coding	39	GC19P055078	2.71	https://www.genecards.org/cgi-bin/carddisp.pl?gene=KIR2DS4
KIR2DS3	Killer Cell Immunoglobulin Like Receptor, Two Ig Domains And Short Cytoplasmic Tail 3	Protein Coding	28	GC19ME00037	2.71	https://www.genecards.org/cgi-bin/carddisp.pl?gene=KIR2DS3
S100A1	S100 Calcium Binding Protein A1	Protein Coding	49	GC01P153627	2.7	https://www.genecards.org/cgi-bin/carddisp.pl?gene=S100A1
UBC	Ubiquitin C	Protein Coding	49	GC12M124911	2.69	https://www.genecards.org/cgi-bin/carddisp.pl?gene=UBC
HSPA1B	Heat Shock Protein Family A (Hsp70) Member 1B	Protein Coding	47	GC06P032237	2.67	https://www.genecards.org/cgi-bin/carddisp.pl?gene=HSPA1B
MUC16	Mucin 16, Cell Surface Associated	Protein Coding	42	GC19M008904	2.66	https://www.genecards.org/cgi-bin/carddisp.pl?gene=MUC16
BDKRB1	Bradykinin Receptor B1	Protein Coding	47	GC14P096255	2.66	https://www.genecards.org/cgi-bin/carddisp.pl?gene=BDKRB1
HSPA1L	Heat Shock Protein Family A (Hsp70) Member 1 Like	Protein Coding	50	GC06M031809	2.65	https://www.genecards.org/cgi-bin/carddisp.pl?gene=HSPA1L
CA2	Carbonic Anhydrase 2	Protein Coding	57	GC08P085463	2.65	https://www.genecards.org/cgi-bin/carddisp.pl?gene=CA2
CANT1	Calcium Activated Nucleotidase 1	Protein Coding	50	GC17M078992	2.65	https://www.genecards.org/cgi-bin/carddisp.pl?gene=CANT1
ABO	ABO, Alpha 1-3-N-Acetylgalactosaminyltransferase And Alpha 1-3-Galactosyltransferase	Protein Coding	41	GC09M133250	2.65	https://www.genecards.org/cgi-bin/carddisp.pl?gene=ABO
KIR2DS5	Killer Cell Immunoglobulin Like Receptor, Two Ig Domains And Short Cytoplasmic Tail 5	Protein Coding	30	GC19MR00030	2.64	https://www.genecards.org/cgi-bin/carddisp.pl?gene=KIR2DS5
SOCS2	Suppressor Of Cytokine Signaling 2	Protein Coding	50	GC12P093569	2.63	https://www.genecards.org/cgi-bin/carddisp.pl?gene=SOCS2
MIRLET7A1	MicroRNA Let-7a-1	RNA Gene	22	GC09P094175	2.63	https://www.genecards.org/cgi-bin/carddisp.pl?gene=MIRLET7A1
MIR24-2	MicroRNA 24-2	RNA Gene	20	GC19M013929	2.62	https://www.genecards.org/cgi-bin/carddisp.pl?gene=MIR24-2
FOXM1	Forkhead Box M1	Protein Coding	50	GC12M002857	2.61	https://www.genecards.org/cgi-bin/carddisp.pl?gene=FOXM1
FUT3	Fucosyltransferase 3 (Lewis Blood Group)	Protein Coding	48	GC19M005843	2.6	https://www.genecards.org/cgi-bin/carddisp.pl?gene=FUT3
CLDN11	Claudin 11	Protein Coding	46	GC03P170418	2.6	https://www.genecards.org/cgi-bin/carddisp.pl?gene=CLDN11
TCF7L2	Transcription Factor 7 Like 2	Protein Coding	53	GC10P112950	2.59	https://www.genecards.org/cgi-bin/carddisp.pl?gene=TCF7L2
KIR2DL5A	Killer Cell Immunoglobulin Like Receptor, Two Ig Domains And Long Cytoplasmic Tail 5A	Protein Coding	28	GC19MR00046	2.58	https://www.genecards.org/cgi-bin/carddisp.pl?gene=KIR2DL5A
ORMDL3	ORMDL Sphingolipid Biosynthesis Regulator 3	Protein Coding	46	GC17M039921	2.58	https://www.genecards.org/cgi-bin/carddisp.pl?gene=ORMDL3
MIR142	MicroRNA 142	RNA Gene	20	GC17M058331	2.57	https://www.genecards.org/cgi-bin/carddisp.pl?gene=MIR142
ITGA1	Integrin Subunit Alpha 1	Protein Coding	47	GC05P052788	2.56	https://www.genecards.org/cgi-bin/carddisp.pl?gene=ITGA1
LMNB1	Lamin B1	Protein Coding	53	GC05P126776	2.56	https://www.genecards.org/cgi-bin/carddisp.pl?gene=LMNB1
SLC18A2	Solute Carrier Family 18 Member A2	Protein Coding	52	GC10P117241	2.56	https://www.genecards.org/cgi-bin/carddisp.pl?gene=SLC18A2
CD83	CD83 Molecule	Protein Coding	44	GC06P014117	2.55	https://www.genecards.org/cgi-bin/carddisp.pl?gene=CD83
PPIG	Peptidylprolyl Isomerase G	Protein Coding	47	GC02P169584	2.55	https://www.genecards.org/cgi-bin/carddisp.pl?gene=PPIG
ENO1	Enolase 1	Protein Coding	53	GC01M008861	2.52	https://www.genecards.org/cgi-bin/carddisp.pl?gene=ENO1
PBX1	PBX Homeobox 1	Protein Coding	57	GC01P164524	2.52	https://www.genecards.org/cgi-bin/carddisp.pl?gene=PBX1
PRKDC	Protein Kinase, DNA-Activated, Catalytic Subunit	Protein Coding	57	GC08M047773	2.5	https://www.genecards.org/cgi-bin/carddisp.pl?gene=PRKDC
PGR	Progesterone Receptor	Protein Coding	58	GC11M100943	2.5	https://www.genecards.org/cgi-bin/carddisp.pl?gene=PGR
TERF1	Telomeric Repeat Binding Factor 1	Protein Coding	48	GC08P073003	2.49	https://www.genecards.org/cgi-bin/carddisp.pl?gene=TERF1
CTHRC1	Collagen Triple Helix Repeat Containing 1	Protein Coding	47	GC08P103371	2.49	https://www.genecards.org/cgi-bin/carddisp.pl?gene=CTHRC1
RASGRP1	RAS Guanyl Releasing Protein 1	Protein Coding	52	GC15M038488	2.47	https://www.genecards.org/cgi-bin/carddisp.pl?gene=RASGRP1
DDIT3	DNA Damage Inducible Transcript 3	Protein Coding	52	GC12M057516	2.47	https://www.genecards.org/cgi-bin/carddisp.pl?gene=DDIT3
MIR34B	MicroRNA 34b	RNA Gene	22	GC11P111546	2.47	https://www.genecards.org/cgi-bin/carddisp.pl?gene=MIR34B
AHR	Aryl Hydrocarbon Receptor	Protein Coding	54	GC07P016916	2.46	https://www.genecards.org/cgi-bin/carddisp.pl?gene=AHR
GLI2	GLI Family Zinc Finger 2	Protein Coding	55	GC02P120735	2.45	https://www.genecards.org/cgi-bin/carddisp.pl?gene=GLI2
POU5F1	POU Class 5 Homeobox 1	Protein Coding	53	GC06M031136	2.45	https://www.genecards.org/cgi-bin/carddisp.pl?gene=POU5F1
MIR24-1	MicroRNA 24-1	RNA Gene	19	GC09P095086	2.44	https://www.genecards.org/cgi-bin/carddisp.pl?gene=MIR24-1
CDKN1C	Cyclin Dependent Kinase Inhibitor 1C	Protein Coding	53	GC11M002904	2.43	https://www.genecards.org/cgi-bin/carddisp.pl?gene=CDKN1C
PTPN2	Protein Tyrosine Phosphatase, Non-Receptor Type 2	Protein Coding	53	GC18M015515	2.43	https://www.genecards.org/cgi-bin/carddisp.pl?gene=PTPN2
CLDN4	Claudin 4	Protein Coding	47	GC07P073799	2.42	https://www.genecards.org/cgi-bin/carddisp.pl?gene=CLDN4
KIR2DL4	Killer Cell Immunoglobulin Like Receptor, Two Ig Domains And Long Cytoplasmic Tail 4	Protein Coding	44	GC19P055076	2.42	https://www.genecards.org/cgi-bin/carddisp.pl?gene=KIR2DL4
SERPINB2	Serpin Family B Member 2	Protein Coding	50	GC18P063871	2.42	https://www.genecards.org/cgi-bin/carddisp.pl?gene=SERPINB2
RORC	RAR Related Orphan Receptor C	Protein Coding	52	GC01M151806	2.42	https://www.genecards.org/cgi-bin/carddisp.pl?gene=RORC
TRAF6	TNF Receptor Associated Factor 6	Protein Coding	53	GC11M036467	2.42	https://www.genecards.org/cgi-bin/carddisp.pl?gene=TRAF6
MAP3K7	Mitogen-Activated Protein Kinase Kinase Kinase 7	Protein Coding	58	GC06M090513	2.42	https://www.genecards.org/cgi-bin/carddisp.pl?gene=MAP3K7
ACTC1	Actin, Alpha, Cardiac Muscle 1	Protein Coding	48	GC15M034788	2.4	https://www.genecards.org/cgi-bin/carddisp.pl?gene=ACTC1
PTPN3	Protein Tyrosine Phosphatase, Non-Receptor Type 3	Protein Coding	50	GC09M109375	2.36	https://www.genecards.org/cgi-bin/carddisp.pl?gene=PTPN3
OMP	Olfactory Marker Protein	Protein Coding	43	GC11P077102	2.34	https://www.genecards.org/cgi-bin/carddisp.pl?gene=OMP
POU2F1	POU Class 2 Homeobox 1	Protein Coding	50	GC01P167190	2.33	https://www.genecards.org/cgi-bin/carddisp.pl?gene=POU2F1
LTBR	Lymphotoxin Beta Receptor	Protein Coding	47	GC12P006375	2.33	https://www.genecards.org/cgi-bin/carddisp.pl?gene=LTBR
APLN	Apelin	Protein Coding	42	GC0XM129645	2.3	https://www.genecards.org/cgi-bin/carddisp.pl?gene=APLN
CTSL	Cathepsin L	Protein Coding	52	GC09P087725	2.3	https://www.genecards.org/cgi-bin/carddisp.pl?gene=CTSL
PLA2G4A	Phospholipase A2 Group IVA	Protein Coding	55	GC01P186798	2.3	https://www.genecards.org/cgi-bin/carddisp.pl?gene=PLA2G4A
TRAF3	TNF Receptor Associated Factor 3	Protein Coding	53	GC14P103366	2.29	https://www.genecards.org/cgi-bin/carddisp.pl?gene=TRAF3
CCL25	C-C Motif Chemokine Ligand 25	Protein Coding	44	GC19P008117	2.28	https://www.genecards.org/cgi-bin/carddisp.pl?gene=CCL25
MTRR	5-Methyltetrahydrofolate-Homocysteine Methyltransferase Reductase	Protein Coding	49	GC05P007851	2.28	https://www.genecards.org/cgi-bin/carddisp.pl?gene=MTRR
KIR2DP1	Killer Cell Immunoglobulin Like Receptor, Two Ig Domains Pseudogene 1	Pseudogene	12	GC19P055071	2.26	https://www.genecards.org/cgi-bin/carddisp.pl?gene=KIR2DP1
MPIG6B	Megakaryocyte And Platelet Inhibitory Receptor G6b	Protein Coding	37	GC06P032233	2.26	https://www.genecards.org/cgi-bin/carddisp.pl?gene=MPIG6B
CLCF1	Cardiotrophin Like Cytokine Factor 1	Protein Coding	49	GC11M067364	2.25	https://www.genecards.org/cgi-bin/carddisp.pl?gene=CLCF1
CD24	CD24 Molecule	Protein Coding	35	GC06M106969	2.25	https://www.genecards.org/cgi-bin/carddisp.pl?gene=CD24
BDKRB2	Bradykinin Receptor B2	Protein Coding	50	GC14P096205	2.25	https://www.genecards.org/cgi-bin/carddisp.pl?gene=BDKRB2
CALB2	Calbindin 2	Protein Coding	47	GC16P071392	2.25	https://www.genecards.org/cgi-bin/carddisp.pl?gene=CALB2
HSPE1	Heat Shock Protein Family E (Hsp10) Member 1	Protein Coding	46	GC02P197501	2.24	https://www.genecards.org/cgi-bin/carddisp.pl?gene=HSPE1
CASP4	Caspase 4	Protein Coding	52	GC11M104942	2.24	https://www.genecards.org/cgi-bin/carddisp.pl?gene=CASP4
UCN	Urocortin	Protein Coding	44	GC02M027273	2.23	https://www.genecards.org/cgi-bin/carddisp.pl?gene=UCN
IL27	Interleukin 27	Protein Coding	45	GC16M028511	2.23	https://www.genecards.org/cgi-bin/carddisp.pl?gene=IL27
HOXA10	Homeobox A10	Protein Coding	49	GC07M027189	2.22	https://www.genecards.org/cgi-bin/carddisp.pl?gene=HOXA10
UGT1A6	UDP Glucuronosyltransferase Family 1 Member A6	Protein Coding	47	GC02P233691	2.21	https://www.genecards.org/cgi-bin/carddisp.pl?gene=UGT1A6
CCL28	C-C Motif Chemokine Ligand 28	Protein Coding	46	GC05M043332	2.21	https://www.genecards.org/cgi-bin/carddisp.pl?gene=CCL28
UCHL1	Ubiquitin C-Terminal Hydrolase L1	Protein Coding	58	GC04P041174	2.2	https://www.genecards.org/cgi-bin/carddisp.pl?gene=UCHL1
DUOX2	Dual Oxidase 2	Protein Coding	49	GC15M045092	2.2	https://www.genecards.org/cgi-bin/carddisp.pl?gene=DUOX2
MAGEA1	MAGE Family Member A1	Protein Coding	45	GC0XP153179	2.2	https://www.genecards.org/cgi-bin/carddisp.pl?gene=MAGEA1
S100A4	S100 Calcium Binding Protein A4	Protein Coding	50	GC01M153518	2.19	https://www.genecards.org/cgi-bin/carddisp.pl?gene=S100A4
PLCG1	Phospholipase C Gamma 1	Protein Coding	53	GC20P041136	2.19	https://www.genecards.org/cgi-bin/carddisp.pl?gene=PLCG1
TCN2	Transcobalamin 2	Protein Coding	50	GC22P030606	2.18	https://www.genecards.org/cgi-bin/carddisp.pl?gene=TCN2
CD74	CD74 Molecule	Protein Coding	49	GC05M150378	2.17	https://www.genecards.org/cgi-bin/carddisp.pl?gene=CD74
MIR106A	MicroRNA 106a	RNA Gene	19	GC0XM134219	2.16	https://www.genecards.org/cgi-bin/carddisp.pl?gene=MIR106A
PLA2G5	Phospholipase A2 Group V	Protein Coding	50	GC01P020028	2.16	https://www.genecards.org/cgi-bin/carddisp.pl?gene=PLA2G5
GAB1	GRB2 Associated Binding Protein 1	Protein Coding	50	GC04P143336	2.14	https://www.genecards.org/cgi-bin/carddisp.pl?gene=GAB1
KCNE2	Potassium Voltage-Gated Channel Subfamily E Regulatory Subunit 2	Protein Coding	48	GC21P034364	2.14	https://www.genecards.org/cgi-bin/carddisp.pl?gene=KCNE2
CD63	CD63 Molecule	Protein Coding	48	GC12M055725	2.12	https://www.genecards.org/cgi-bin/carddisp.pl?gene=CD63
HSP90AB1	Heat Shock Protein 90 Alpha Family Class B Member 1	Protein Coding	52	GC06P044246	2.11	https://www.genecards.org/cgi-bin/carddisp.pl?gene=HSP90AB1
GATA4	GATA Binding Protein 4	Protein Coding	55	GC08P011676	2.1	https://www.genecards.org/cgi-bin/carddisp.pl?gene=GATA4
DROSHA	Drosha Ribonuclease III	Protein Coding	47	GC05M031401	2.1	https://www.genecards.org/cgi-bin/carddisp.pl?gene=DROSHA
GLUD1	Glutamate Dehydrogenase 1	Protein Coding	57	GC10M087050	2.06	https://www.genecards.org/cgi-bin/carddisp.pl?gene=GLUD1
CHEK1	Checkpoint Kinase 1	Protein Coding	56	GC11P125625	2.06	https://www.genecards.org/cgi-bin/carddisp.pl?gene=CHEK1
THBS4	Thrombospondin 4	Protein Coding	49	GC05P079991	2.06	https://www.genecards.org/cgi-bin/carddisp.pl?gene=THBS4
LIPF	Lipase F, Gastric Type	Protein Coding	49	GC10P088664	2.04	https://www.genecards.org/cgi-bin/carddisp.pl?gene=LIPF
USP7	Ubiquitin Specific Peptidase 7	Protein Coding	54	GC16M008892	2.04	https://www.genecards.org/cgi-bin/carddisp.pl?gene=USP7
CYP2A6	Cytochrome P450 Family 2 Subfamily A Member 6	Protein Coding	53	GC19M040843	2.04	https://www.genecards.org/cgi-bin/carddisp.pl?gene=CYP2A6
CD9	CD9 Molecule	Protein Coding	50	GC12P006179	2.03	https://www.genecards.org/cgi-bin/carddisp.pl?gene=CD9
FPR2	Formyl Peptide Receptor 2	Protein Coding	52	GC19P051752	2.01	https://www.genecards.org/cgi-bin/carddisp.pl?gene=FPR2
RNASE7	Ribonuclease A Family Member 7	Protein Coding	41	GC14P021042	2	https://www.genecards.org/cgi-bin/carddisp.pl?gene=RNASE7
NTAN1	N-Terminal Asparagine Amidase	Protein Coding	43	GC16M015037	2	https://www.genecards.org/cgi-bin/carddisp.pl?gene=NTAN1
HES1	Hes Family BHLH Transcription Factor 1	Protein Coding	50	GC03P194136	1.99	https://www.genecards.org/cgi-bin/carddisp.pl?gene=HES1
BAG1	BCL2 Associated Athanogene 1	Protein Coding	49	GC09M033245	1.97	https://www.genecards.org/cgi-bin/carddisp.pl?gene=BAG1
PSCA	Prostate Stem Cell Antigen	Protein Coding	44	GC08P142670	1.95	https://www.genecards.org/cgi-bin/carddisp.pl?gene=PSCA
TREH	Trehalase	Protein Coding	49	GC11M118562	1.95	https://www.genecards.org/cgi-bin/carddisp.pl?gene=TREH
BRD4	Bromodomain Containing 4	Protein Coding	50	GC19M015236	1.94	https://www.genecards.org/cgi-bin/carddisp.pl?gene=BRD4
CAMK2G	Calcium/Calmodulin Dependent Protein Kinase II Gamma	Protein Coding	53	GC10M073812	1.94	https://www.genecards.org/cgi-bin/carddisp.pl?gene=CAMK2G
IGF2-AS	IGF2 Antisense RNA	RNA Gene	28	GC11P002140	1.94	https://www.genecards.org/cgi-bin/carddisp.pl?gene=IGF2-AS
GAL3ST1	Galactose-3-O-Sulfotransferase 1	Protein Coding	41	GC22M030554	1.92	https://www.genecards.org/cgi-bin/carddisp.pl?gene=GAL3ST1
PTPRN	Protein Tyrosine Phosphatase, Receptor Type N	Protein Coding	50	GC02M219289	1.91	https://www.genecards.org/cgi-bin/carddisp.pl?gene=PTPRN
PTK2	Protein Tyrosine Kinase 2	Protein Coding	54	GC08M140657	1.91	https://www.genecards.org/cgi-bin/carddisp.pl?gene=PTK2
TNFAIP8L2	TNF Alpha Induced Protein 8 Like 2	Protein Coding	38	GC01P151129	1.88	https://www.genecards.org/cgi-bin/carddisp.pl?gene=TNFAIP8L2
HMMR	Hyaluronan Mediated Motility Receptor	Protein Coding	48	GC05P163480	1.88	https://www.genecards.org/cgi-bin/carddisp.pl?gene=HMMR
TP53INP1	Tumor Protein P53 Inducible Nuclear Protein 1	Protein Coding	44	GC08M094925	1.88	https://www.genecards.org/cgi-bin/carddisp.pl?gene=TP53INP1
TP53AIP1	Tumor Protein P53 Regulated Apoptosis Inducing Protein 1	Protein Coding	41	GC11M128934	1.88	https://www.genecards.org/cgi-bin/carddisp.pl?gene=TP53AIP1
TERF2	Telomeric Repeat Binding Factor 2	Protein Coding	46	GC16M069355	1.87	https://www.genecards.org/cgi-bin/carddisp.pl?gene=TERF2
HOXB7	Homeobox B7	Protein Coding	47	GC17M048607	1.86	https://www.genecards.org/cgi-bin/carddisp.pl?gene=HOXB7
PRKCH	Protein Kinase C Eta	Protein Coding	57	GC14P061187	1.86	https://www.genecards.org/cgi-bin/carddisp.pl?gene=PRKCH
NUCB2	Nucleobindin 2	Protein Coding	45	GC11P017212	1.85	https://www.genecards.org/cgi-bin/carddisp.pl?gene=NUCB2
FUCA1	Alpha-L-Fucosidase 1	Protein Coding	53	GC01M023845	1.84	https://www.genecards.org/cgi-bin/carddisp.pl?gene=FUCA1
EZR	Ezrin	Protein Coding	51	GC06M158765	1.84	https://www.genecards.org/cgi-bin/carddisp.pl?gene=EZR
MIRLET7C	MicroRNA Let-7c	RNA Gene	22	GC21P016555	1.82	https://www.genecards.org/cgi-bin/carddisp.pl?gene=MIRLET7C
CCR9	C-C Motif Chemokine Receptor 9	Protein Coding	47	GC03P045903	1.81	https://www.genecards.org/cgi-bin/carddisp.pl?gene=CCR9
ERGIC1	Endoplasmic Reticulum-Golgi Intermediate Compartment 1	Protein Coding	46	GC05P172834	1.8	https://www.genecards.org/cgi-bin/carddisp.pl?gene=ERGIC1
KIR3DP1	Killer Cell Immunoglobulin Like Receptor, Three Ig Domains Pseudogene 1	Pseudogene	17	GC19P055075	1.79	https://www.genecards.org/cgi-bin/carddisp.pl?gene=KIR3DP1
SATB1	SATB Homeobox 1	Protein Coding	47	GC03M018364	1.79	https://www.genecards.org/cgi-bin/carddisp.pl?gene=SATB1
DMBT1	Deleted In Malignant Brain Tumors 1	Protein Coding	47	GC10P122560	1.77	https://www.genecards.org/cgi-bin/carddisp.pl?gene=DMBT1
NDUFS5	NADH:Ubiquinone Oxidoreductase Subunit S5	Protein Coding	45	GC01P039026	1.76	https://www.genecards.org/cgi-bin/carddisp.pl?gene=NDUFS5
SSPN	Sarcospan	Protein Coding	42	GC12P026118	1.76	https://www.genecards.org/cgi-bin/carddisp.pl?gene=SSPN
GJA4	Gap Junction Protein Alpha 4	Protein Coding	50	GC01P034792	1.75	https://www.genecards.org/cgi-bin/carddisp.pl?gene=GJA4
SLC19A1	Solute Carrier Family 19 Member 1	Protein Coding	53	GC21M045493	1.74	https://www.genecards.org/cgi-bin/carddisp.pl?gene=SLC19A1
WWOX	WW Domain Containing Oxidoreductase	Protein Coding	53	GC16P078099	1.72	https://www.genecards.org/cgi-bin/carddisp.pl?gene=WWOX
OGT	O-Linked N-Acetylglucosamine (GlcNAc) Transferase	Protein Coding	50	GC0XP071534	1.71	https://www.genecards.org/cgi-bin/carddisp.pl?gene=OGT
CDR1	Cerebellar Degeneration Related Protein 1	Protein Coding	36	GC0XM140782	1.71	https://www.genecards.org/cgi-bin/carddisp.pl?gene=CDR1
ACTR3	ARP3 Actin Related Protein 3 Homolog	Protein Coding	48	GC02P113889	1.7	https://www.genecards.org/cgi-bin/carddisp.pl?gene=ACTR3
FGF4	Fibroblast Growth Factor 4	Protein Coding	50	GC11M069762	1.7	https://www.genecards.org/cgi-bin/carddisp.pl?gene=FGF4
GABPA	GA Binding Protein Transcription Factor Subunit Alpha	Protein Coding	45	GC21P025734	1.7	https://www.genecards.org/cgi-bin/carddisp.pl?gene=GABPA
KLHL6	Kelch Like Family Member 6	Protein Coding	42	GC03M183487	1.69	https://www.genecards.org/cgi-bin/carddisp.pl?gene=KLHL6
TDGF1	Teratocarcinoma-Derived Growth Factor 1	Protein Coding	48	GC03P046576	1.68	https://www.genecards.org/cgi-bin/carddisp.pl?gene=TDGF1
HSPA6	Heat Shock Protein Family A (Hsp70) Member 6	Protein Coding	50	GC01P161524	1.68	https://www.genecards.org/cgi-bin/carddisp.pl?gene=HSPA6
ROCK1	Rho Associated Coiled-Coil Containing Protein Kinase 1	Protein Coding	56	GC18M020946	1.66	https://www.genecards.org/cgi-bin/carddisp.pl?gene=ROCK1
SAPCD2	Suppressor APC Domain Containing 2	Protein Coding	36	GC09M137062	1.64	https://www.genecards.org/cgi-bin/carddisp.pl?gene=SAPCD2
PLK1	Polo Like Kinase 1	Protein Coding	55	GC16P023822	1.63	https://www.genecards.org/cgi-bin/carddisp.pl?gene=PLK1
MBD2	Methyl-CpG Binding Domain Protein 2	Protein Coding	47	GC18M054151	1.63	https://www.genecards.org/cgi-bin/carddisp.pl?gene=MBD2
PLA2G1B	Phospholipase A2 Group IB	Protein Coding	53	GC12M120322	1.63	https://www.genecards.org/cgi-bin/carddisp.pl?gene=PLA2G1B
CUL3	Cullin 3	Protein Coding	53	GC02M224470	1.62	https://www.genecards.org/cgi-bin/carddisp.pl?gene=CUL3
MMP25	Matrix Metallopeptidase 25	Protein Coding	46	GC16P003597	1.62	https://www.genecards.org/cgi-bin/carddisp.pl?gene=MMP25
MIR137	MicroRNA 137	RNA Gene	19	GC01M098046	1.62	https://www.genecards.org/cgi-bin/carddisp.pl?gene=MIR137
MAP2K2	Mitogen-Activated Protein Kinase Kinase 2	Protein Coding	61	GC19M004090	1.62	https://www.genecards.org/cgi-bin/carddisp.pl?gene=MAP2K2
SMOX	Spermine Oxidase	Protein Coding	46	GC20P004101	1.62	https://www.genecards.org/cgi-bin/carddisp.pl?gene=SMOX
MRPL13	Mitochondrial Ribosomal Protein L13	Protein Coding	43	GC08M120377	1.61	https://www.genecards.org/cgi-bin/carddisp.pl?gene=MRPL13
UCN2	Urocortin 2	Protein Coding	37	GC03M048561	1.61	https://www.genecards.org/cgi-bin/carddisp.pl?gene=UCN2
TEP1	Telomerase Associated Protein 1	Protein Coding	46	GC14M020365	1.6	https://www.genecards.org/cgi-bin/carddisp.pl?gene=TEP1
BLZF1	Basic Leucine Zipper Nuclear Factor 1	Protein Coding	44	GC01P169337	1.6	https://www.genecards.org/cgi-bin/carddisp.pl?gene=BLZF1
CLEC16A	C-Type Lectin Domain Containing 16A	Protein Coding	41	GC16P010944	1.59	https://www.genecards.org/cgi-bin/carddisp.pl?gene=CLEC16A
IGF2BP3	Insulin Like Growth Factor 2 MRNA Binding Protein 3	Protein Coding	48	GC07M023316	1.58	https://www.genecards.org/cgi-bin/carddisp.pl?gene=IGF2BP3
PIAS1	Protein Inhibitor Of Activated STAT 1	Protein Coding	50	GC15P068054	1.57	https://www.genecards.org/cgi-bin/carddisp.pl?gene=PIAS1
PRDM2	PR/SET Domain 2	Protein Coding	47	GC01P013776	1.56	https://www.genecards.org/cgi-bin/carddisp.pl?gene=PRDM2
REG4	Regenerating Family Member 4	Protein Coding	46	GC01M119794	1.56	https://www.genecards.org/cgi-bin/carddisp.pl?gene=REG4
MAP3K5	Mitogen-Activated Protein Kinase Kinase Kinase 5	Protein Coding	54	GC06M136500	1.55	https://www.genecards.org/cgi-bin/carddisp.pl?gene=MAP3K5
GATA6	GATA Binding Protein 6	Protein Coding	53	GC18P022169	1.54	https://www.genecards.org/cgi-bin/carddisp.pl?gene=GATA6
CLIC1	Chloride Intracellular Channel 1	Protein Coding	48	GC06M032030	1.54	https://www.genecards.org/cgi-bin/carddisp.pl?gene=CLIC1
ACTR2	ARP2 Actin Related Protein 2 Homolog	Protein Coding	49	GC02P065227	1.53	https://www.genecards.org/cgi-bin/carddisp.pl?gene=ACTR2
KDM1A	Lysine Demethylase 1A	Protein Coding	53	GC01P023019	1.52	https://www.genecards.org/cgi-bin/carddisp.pl?gene=KDM1A
CLDN5	Claudin 5	Protein Coding	47	GC22M019510	1.5	https://www.genecards.org/cgi-bin/carddisp.pl?gene=CLDN5
CTF1	Cardiotrophin 1	Protein Coding	46	GC16P030910	1.5	https://www.genecards.org/cgi-bin/carddisp.pl?gene=CTF1
HDAC6	Histone Deacetylase 6	Protein Coding	58	GC0XP048801	1.49	https://www.genecards.org/cgi-bin/carddisp.pl?gene=HDAC6
CHGB	Chromogranin B	Protein Coding	47	GC20P005891	1.47	https://www.genecards.org/cgi-bin/carddisp.pl?gene=CHGB
GPR162	G Protein-Coupled Receptor 162	Protein Coding	41	GC12P006805	1.47	https://www.genecards.org/cgi-bin/carddisp.pl?gene=GPR162
MIR499A	MicroRNA 499a	RNA Gene	21	GC20P034990	1.47	https://www.genecards.org/cgi-bin/carddisp.pl?gene=MIR499A
HSPA2	Heat Shock Protein Family A (Hsp70) Member 2	Protein Coding	50	GC14P064535	1.46	https://www.genecards.org/cgi-bin/carddisp.pl?gene=HSPA2
MAGI3	Membrane Associated Guanylate Kinase, WW And PDZ Domain Containing 3	Protein Coding	42	GC01P113390	1.45	https://www.genecards.org/cgi-bin/carddisp.pl?gene=MAGI3
MIR429	MicroRNA 429	RNA Gene	22	GC01P001203	1.42	https://www.genecards.org/cgi-bin/carddisp.pl?gene=MIR429
CD3E	CD3e Molecule	Protein Coding	53	GC11P118304	1.42	https://www.genecards.org/cgi-bin/carddisp.pl?gene=CD3E
CAPN1	Calpain 1	Protein Coding	56	GC11P065198	1.41	https://www.genecards.org/cgi-bin/carddisp.pl?gene=CAPN1
P2RY11	Purinergic Receptor P2Y11	Protein Coding	50	GC19P010133	1.38	https://www.genecards.org/cgi-bin/carddisp.pl?gene=P2RY11
KLF5	Kruppel Like Factor 5	Protein Coding	50	GC13P073054	1.38	https://www.genecards.org/cgi-bin/carddisp.pl?gene=KLF5
FOXJ1	Forkhead Box J1	Protein Coding	41	GC17M076136	1.37	https://www.genecards.org/cgi-bin/carddisp.pl?gene=FOXJ1
DVL3	Dishevelled Segment Polarity Protein 3	Protein Coding	52	GC03P184155	1.37	https://www.genecards.org/cgi-bin/carddisp.pl?gene=DVL3
NR0B2	Nuclear Receptor Subfamily 0 Group B Member 2	Protein Coding	49	GC01M026922	1.37	https://www.genecards.org/cgi-bin/carddisp.pl?gene=NR0B2
LIPG	Lipase G, Endothelial Type	Protein Coding	50	GC18P049560	1.36	https://www.genecards.org/cgi-bin/carddisp.pl?gene=LIPG
PTGES3	Prostaglandin E Synthase 3	Protein Coding	50	GC12M056667	1.35	https://www.genecards.org/cgi-bin/carddisp.pl?gene=PTGES3
RIOX2	Ribosomal Oxygenase 2	Protein Coding	36	GC03M097942	1.35	https://www.genecards.org/cgi-bin/carddisp.pl?gene=RIOX2
HAND1	Heart And Neural Crest Derivatives Expressed 1	Protein Coding	47	GC05M154450	1.33	https://www.genecards.org/cgi-bin/carddisp.pl?gene=HAND1
BTC	Betacellulin	Protein Coding	51	GC04M074744	1.33	https://www.genecards.org/cgi-bin/carddisp.pl?gene=BTC
SUOX	Sulfite Oxidase	Protein Coding	52	GC12P055997	1.31	https://www.genecards.org/cgi-bin/carddisp.pl?gene=SUOX
PRKCZ	Protein Kinase C Zeta	Protein Coding	55	GC01P002050	1.29	https://www.genecards.org/cgi-bin/carddisp.pl?gene=PRKCZ
PPP1R1B	Protein Phosphatase 1 Regulatory Inhibitor Subunit 1B	Protein Coding	50	GC17P039626	1.29	https://www.genecards.org/cgi-bin/carddisp.pl?gene=PPP1R1B
LRP6	LDL Receptor Related Protein 6	Protein Coding	54	GC12M012311	1.28	https://www.genecards.org/cgi-bin/carddisp.pl?gene=LRP6
ICAM3	Intercellular Adhesion Molecule 3	Protein Coding	47	GC19M010335	1.27	https://www.genecards.org/cgi-bin/carddisp.pl?gene=ICAM3
CDC73	Cell Division Cycle 73	Protein Coding	51	GC01P193090	1.25	https://www.genecards.org/cgi-bin/carddisp.pl?gene=CDC73
HSD17B2	Hydroxysteroid 17-Beta Dehydrogenase 2	Protein Coding	50	GC16P082068	1.25	https://www.genecards.org/cgi-bin/carddisp.pl?gene=HSD17B2
LAPTM4B	Lysosomal Protein Transmembrane 4 Beta	Protein Coding	46	GC08P097775	1.25	https://www.genecards.org/cgi-bin/carddisp.pl?gene=LAPTM4B
SLC7A2	Solute Carrier Family 7 Member 2	Protein Coding	48	GC08P017497	1.24	https://www.genecards.org/cgi-bin/carddisp.pl?gene=SLC7A2
SLC26A6	Solute Carrier Family 26 Member 6	Protein Coding	45	GC03M048625	1.24	https://www.genecards.org/cgi-bin/carddisp.pl?gene=SLC26A6
MIR9-3	MicroRNA 9-3	RNA Gene	20	GC15P089363	1.23	https://www.genecards.org/cgi-bin/carddisp.pl?gene=MIR9-3
RECK	Reversion Inducing Cysteine Rich Protein With Kazal Motifs	Protein Coding	47	GC09P036036	1.23	https://www.genecards.org/cgi-bin/carddisp.pl?gene=RECK
DDX21	DExD-Box Helicase 21	Protein Coding	44	GC10P068956	1.23	https://www.genecards.org/cgi-bin/carddisp.pl?gene=DDX21
GKN2	Gastrokine 2	Protein Coding	41	GC02M068908	1.23	https://www.genecards.org/cgi-bin/carddisp.pl?gene=GKN2
CTH	Cystathionine Gamma-Lyase	Protein Coding	57	GC01P070411	1.22	https://www.genecards.org/cgi-bin/carddisp.pl?gene=CTH
ITGA5	Integrin Subunit Alpha 5	Protein Coding	55	GC12M054396	1.22	https://www.genecards.org/cgi-bin/carddisp.pl?gene=ITGA5
AURKB	Aurora Kinase B	Protein Coding	55	GC17M008557	1.21	https://www.genecards.org/cgi-bin/carddisp.pl?gene=AURKB
LOC111365141	NOS2 5' Regulatory Region	Uncategorized	3	GC17U902748	1.19	https://www.genecards.org/cgi-bin/carddisp.pl?gene=LOC111365141
AAAS	Aladin WD Repeat Nucleoporin	Protein Coding	47	GC12M053307	1.19	https://www.genecards.org/cgi-bin/carddisp.pl?gene=AAAS
WNT2	Wnt Family Member 2	Protein Coding	50	GC07M117276	1.18	https://www.genecards.org/cgi-bin/carddisp.pl?gene=WNT2
MMP24	Matrix Metallopeptidase 24	Protein Coding	50	GC20P035226	1.16	https://www.genecards.org/cgi-bin/carddisp.pl?gene=MMP24
POMGNT2	Protein O-Linked Mannose N-Acetylglucosaminyltransferase 2 (Beta 1,4-)	Protein Coding	42	GC03M043121	1.16	https://www.genecards.org/cgi-bin/carddisp.pl?gene=POMGNT2
MAP3K14	Mitogen-Activated Protein Kinase Kinase Kinase 14	Protein Coding	49	GC17M045263	1.16	https://www.genecards.org/cgi-bin/carddisp.pl?gene=MAP3K14
IL18RAP	Interleukin 18 Receptor Accessory Protein	Protein Coding	44	GC02P102418	1.15	https://www.genecards.org/cgi-bin/carddisp.pl?gene=IL18RAP
CEACAM1	Carcinoembryonic Antigen Related Cell Adhesion Molecule 1	Protein Coding	49	GC19M042507	1.11	https://www.genecards.org/cgi-bin/carddisp.pl?gene=CEACAM1
MAGEA4	MAGE Family Member A4	Protein Coding	44	GC0XP151912	1.09	https://www.genecards.org/cgi-bin/carddisp.pl?gene=MAGEA4
PCDH10	Protocadherin 10	Protein Coding	46	GC04P133149	1.09	https://www.genecards.org/cgi-bin/carddisp.pl?gene=PCDH10
IGKC	Immunoglobulin Kappa Constant	Protein Coding	37	GC02M088927	1.08	https://www.genecards.org/cgi-bin/carddisp.pl?gene=IGKC
ABHD11-AS1	ABHD11 Antisense RNA 1 (Tail To Tail)	RNA Gene	15	GC07P073735	1.08	https://www.genecards.org/cgi-bin/carddisp.pl?gene=ABHD11-AS1
PIWIL1	Piwi Like RNA-Mediated Gene Silencing 1	Protein Coding	47	GC12P130337	1.08	https://www.genecards.org/cgi-bin/carddisp.pl?gene=PIWIL1
LAMA1	Laminin Subunit Alpha 1	Protein Coding	52	GC18M006941	1.07	https://www.genecards.org/cgi-bin/carddisp.pl?gene=LAMA1
BIRC7	Baculoviral IAP Repeat Containing 7	Protein Coding	46	GC20P063235	1.06	https://www.genecards.org/cgi-bin/carddisp.pl?gene=BIRC7
OLFM4	Olfactomedin 4	Protein Coding	44	GC13P053028	1.05	https://www.genecards.org/cgi-bin/carddisp.pl?gene=OLFM4
ETV5	ETS Variant 5	Protein Coding	46	GC03M186046	1.04	https://www.genecards.org/cgi-bin/carddisp.pl?gene=ETV5
GKN1	Gastrokine 1	Protein Coding	42	GC02P068937	1.04	https://www.genecards.org/cgi-bin/carddisp.pl?gene=GKN1
FOXD3	Forkhead Box D3	Protein Coding	44	GC01P063323	1.03	https://www.genecards.org/cgi-bin/carddisp.pl?gene=FOXD3
MIR9-1	MicroRNA 9-1	RNA Gene	21	GC01M156420	1.02	https://www.genecards.org/cgi-bin/carddisp.pl?gene=MIR9-1
HOXA1	Homeobox A1	Protein Coding	50	GC07M027092	1	https://www.genecards.org/cgi-bin/carddisp.pl?gene=HOXA1
SLC5A5	Solute Carrier Family 5 Member 5	Protein Coding	50	GC19P020342	0.99	https://www.genecards.org/cgi-bin/carddisp.pl?gene=SLC5A5
F2RL2	Coagulation Factor II Thrombin Receptor Like 2	Protein Coding	47	GC05M076615	0.99	https://www.genecards.org/cgi-bin/carddisp.pl?gene=F2RL2
ARG2	Arginase 2	Protein Coding	52	GC14P067619	0.99	https://www.genecards.org/cgi-bin/carddisp.pl?gene=ARG2
SDC4	Syndecan 4	Protein Coding	51	GC20M045325	0.98	https://www.genecards.org/cgi-bin/carddisp.pl?gene=SDC4
CDX1	Caudal Type Homeobox 1	Protein Coding	42	GC05P150133	0.97	https://www.genecards.org/cgi-bin/carddisp.pl?gene=CDX1
CTAG1B	Cancer/Testis Antigen 1B	Protein Coding	36	GC0XM154617	0.97	https://www.genecards.org/cgi-bin/carddisp.pl?gene=CTAG1B
ABHD11	Abhydrolase Domain Containing 11	Protein Coding	43	GC07M073736	0.97	https://www.genecards.org/cgi-bin/carddisp.pl?gene=ABHD11
CD226	CD226 Molecule	Protein Coding	49	GC18M069831	0.96	https://www.genecards.org/cgi-bin/carddisp.pl?gene=CD226
PRDX2	Peroxiredoxin 2	Protein Coding	53	GC19M012796	0.96	https://www.genecards.org/cgi-bin/carddisp.pl?gene=PRDX2
RAB7A	RAB7A, Member RAS Oncogene Family	Protein Coding	54	GC03P128727	0.94	https://www.genecards.org/cgi-bin/carddisp.pl?gene=RAB7A
IRX1	Iroquois Homeobox 1	Protein Coding	43	GC05P003596	0.93	https://www.genecards.org/cgi-bin/carddisp.pl?gene=IRX1
SCTR	Secretin Receptor	Protein Coding	47	GC02M119439	0.93	https://www.genecards.org/cgi-bin/carddisp.pl?gene=SCTR
MIR133A1	MicroRNA 133a-1	RNA Gene	18	GC18M021826	0.93	https://www.genecards.org/cgi-bin/carddisp.pl?gene=MIR133A1
FPR3	Formyl Peptide Receptor 3	Protein Coding	44	GC19P051795	0.92	https://www.genecards.org/cgi-bin/carddisp.pl?gene=FPR3
PTPRB	Protein Tyrosine Phosphatase, Receptor Type B	Protein Coding	51	GC12M070516	0.91	https://www.genecards.org/cgi-bin/carddisp.pl?gene=PTPRB
S100A2	S100 Calcium Binding Protein A2	Protein Coding	47	GC01M153533	0.91	https://www.genecards.org/cgi-bin/carddisp.pl?gene=S100A2
SELENBP1	Selenium Binding Protein 1	Protein Coding	47	GC01M151339	0.88	https://www.genecards.org/cgi-bin/carddisp.pl?gene=SELENBP1
INS-IGF2	INS-IGF2 Readthrough	Protein Coding	30	GC11M002158	0.88	https://www.genecards.org/cgi-bin/carddisp.pl?gene=INS-IGF2
MIR135B	MicroRNA 135b	RNA Gene	20	GC01M205448	0.88	https://www.genecards.org/cgi-bin/carddisp.pl?gene=MIR135B
NR2C2	Nuclear Receptor Subfamily 2 Group C Member 2	Protein Coding	48	GC03P014947	0.87	https://www.genecards.org/cgi-bin/carddisp.pl?gene=NR2C2
ERC2	ELKS/RAB6-Interacting/CAST Family Member 2	Protein Coding	44	GC03M055542	0.85	https://www.genecards.org/cgi-bin/carddisp.pl?gene=ERC2
PTPRT	Protein Tyrosine Phosphatase, Receptor Type T	Protein Coding	48	GC20M042072	0.84	https://www.genecards.org/cgi-bin/carddisp.pl?gene=PTPRT
MIR129-1	MicroRNA 129-1	RNA Gene	18	GC07P128207	0.84	https://www.genecards.org/cgi-bin/carddisp.pl?gene=MIR129-1
AANAT	Aralkylamine N-Acetyltransferase	Protein Coding	45	GC17P076453	0.84	https://www.genecards.org/cgi-bin/carddisp.pl?gene=AANAT
ATOH1	Atonal BHLH Transcription Factor 1	Protein Coding	43	GC04P093828	0.84	https://www.genecards.org/cgi-bin/carddisp.pl?gene=ATOH1
DVL2	Dishevelled Segment Polarity Protein 2	Protein Coding	52	GC17M007225	0.82	https://www.genecards.org/cgi-bin/carddisp.pl?gene=DVL2
APBA2	Amyloid Beta Precursor Protein Binding Family A Member 2	Protein Coding	48	GC15P028888	0.81	https://www.genecards.org/cgi-bin/carddisp.pl?gene=APBA2
EEF2K	Eukaryotic Elongation Factor 2 Kinase	Protein Coding	53	GC16P022217	0.8	https://www.genecards.org/cgi-bin/carddisp.pl?gene=EEF2K
NMB	Neuromedin B	Protein Coding	47	GC15M084655	0.8	https://www.genecards.org/cgi-bin/carddisp.pl?gene=NMB
LAMP3	Lysosomal Associated Membrane Protein 3	Protein Coding	44	GC03M183122	0.8	https://www.genecards.org/cgi-bin/carddisp.pl?gene=LAMP3
NOXO1	NADPH Oxidase Organizer 1	Protein Coding	42	GC16M002101	0.8	https://www.genecards.org/cgi-bin/carddisp.pl?gene=NOXO1
NOXA1	NADPH Oxidase Activator 1	Protein Coding	42	GC09P137423	0.78	https://www.genecards.org/cgi-bin/carddisp.pl?gene=NOXA1
DLL4	Delta Like Canonical Notch Ligand 4	Protein Coding	52	GC15P040929	0.77	https://www.genecards.org/cgi-bin/carddisp.pl?gene=DLL4
MTHFD1	Methylenetetrahydrofolate Dehydrogenase, Cyclohydrolase And Formyltetrahydrofolate Synthetase 1	Protein Coding	53	GC14P064388	0.72	https://www.genecards.org/cgi-bin/carddisp.pl?gene=MTHFD1
HSP90AA2P	Heat Shock Protein 90 Alpha Family Class A Member 2, Pseudogene	Pseudogene	23	GC11M027888	0.72	https://www.genecards.org/cgi-bin/carddisp.pl?gene=HSP90AA2P
HPGD	15-Hydroxyprostaglandin Dehydrogenase	Protein Coding	55	GC04M174490	0.72	https://www.genecards.org/cgi-bin/carddisp.pl?gene=HPGD
WNT3A	Wnt Family Member 3A	Protein Coding	54	GC01P228007	0.72	https://www.genecards.org/cgi-bin/carddisp.pl?gene=WNT3A
UCN3	Urocortin 3	Protein Coding	42	GC10P005396	0.7	https://www.genecards.org/cgi-bin/carddisp.pl?gene=UCN3
MAGI1	Membrane Associated Guanylate Kinase, WW And PDZ Domain Containing 1	Protein Coding	47	GC03M065318	0.7	https://www.genecards.org/cgi-bin/carddisp.pl?gene=MAGI1
LDHB	Lactate Dehydrogenase B	Protein Coding	53	GC12M021635	0.69	https://www.genecards.org/cgi-bin/carddisp.pl?gene=LDHB
S1PR5	Sphingosine-1-Phosphate Receptor 5	Protein Coding	50	GC19M010512	0.64	https://www.genecards.org/cgi-bin/carddisp.pl?gene=S1PR5
ZEB1	Zinc Finger E-Box Binding Homeobox 1	Protein Coding	55	GC10P031330	0.64	https://www.genecards.org/cgi-bin/carddisp.pl?gene=ZEB1
UBASH3A	Ubiquitin Associated And SH3 Domain Containing A	Protein Coding	46	GC21P042403	0.63	https://www.genecards.org/cgi-bin/carddisp.pl?gene=UBASH3A
CDA	Cytidine Deaminase	Protein Coding	50	GC01P020588	0.63	https://www.genecards.org/cgi-bin/carddisp.pl?gene=CDA
LLGL2	LLGL2, Scribble Cell Polarity Complex Component	Protein Coding	46	GC17P075525	0.6	https://www.genecards.org/cgi-bin/carddisp.pl?gene=LLGL2
HIC1	HIC ZBTB Transcriptional Repressor 1	Protein Coding	47	GC17P002054	0.59	https://www.genecards.org/cgi-bin/carddisp.pl?gene=HIC1
CEACAM7	Carcinoembryonic Antigen Related Cell Adhesion Molecule 7	Protein Coding	43	GC19M041673	0.59	https://www.genecards.org/cgi-bin/carddisp.pl?gene=CEACAM7
CCNC	Cyclin C	Protein Coding	45	GC06M099542	0.57	https://www.genecards.org/cgi-bin/carddisp.pl?gene=CCNC
A4GNT	Alpha-1,4-N-Acetylglucosaminyltransferase	Protein Coding	41	GC03M138123	0.56	https://www.genecards.org/cgi-bin/carddisp.pl?gene=A4GNT
CDC37	Cell Division Cycle 37	Protein Coding	47	GC19M010362	0.55	https://www.genecards.org/cgi-bin/carddisp.pl?gene=CDC37
FUBP1	Far Upstream Element Binding Protein 1	Protein Coding	44	GC01M077944	0.54	https://www.genecards.org/cgi-bin/carddisp.pl?gene=FUBP1
TRIM31	Tripartite Motif Containing 31	Protein Coding	42	GC06M030393	0.52	https://www.genecards.org/cgi-bin/carddisp.pl?gene=TRIM31
MIR370	MicroRNA 370	RNA Gene	22	GC14P103288	0.52	https://www.genecards.org/cgi-bin/carddisp.pl?gene=MIR370
RPRM	Reprimo, TP53 Dependent G2 Arrest Mediator Homolog	Protein Coding	38	GC02M153477	0.5	https://www.genecards.org/cgi-bin/carddisp.pl?gene=RPRM
GLG1	Golgi Glycoprotein 1	Protein Coding	44	GC16M074448	0.49	https://www.genecards.org/cgi-bin/carddisp.pl?gene=GLG1
ADAD1	Adenosine Deaminase Domain Containing 1	Protein Coding	41	GC04P122378	0.49	https://www.genecards.org/cgi-bin/carddisp.pl?gene=ADAD1
NDUFA13	NADH:Ubiquinone Oxidoreductase Subunit A13	Protein Coding	50	GC19P019515	0.48	https://www.genecards.org/cgi-bin/carddisp.pl?gene=NDUFA13
KIF2A	Kinesin Family Member 2A	Protein Coding	47	GC05P062306	0.48	https://www.genecards.org/cgi-bin/carddisp.pl?gene=KIF2A
F2RL3	F2R Like Thrombin Or Trypsin Receptor 3	Protein Coding	50	GC19P016888	0.48	https://www.genecards.org/cgi-bin/carddisp.pl?gene=F2RL3
GLP2R	Glucagon Like Peptide 2 Receptor	Protein Coding	50	GC17P009822	0.48	https://www.genecards.org/cgi-bin/carddisp.pl?gene=GLP2R
ZPBP2	Zona Pellucida Binding Protein 2	Protein Coding	41	GC17P039869	0.47	https://www.genecards.org/cgi-bin/carddisp.pl?gene=ZPBP2
CASP6	Caspase 6	Protein Coding	55	GC04M109688	0.46	https://www.genecards.org/cgi-bin/carddisp.pl?gene=CASP6
ZNRD1	Zinc Ribbon Domain Containing 1	Protein Coding	43	GC06P031986	0.46	https://www.genecards.org/cgi-bin/carddisp.pl?gene=ZNRD1
SLC18A1	Solute Carrier Family 18 Member A1	Protein Coding	50	GC08M020144	0.43	https://www.genecards.org/cgi-bin/carddisp.pl?gene=SLC18A1
DEFA6	Defensin Alpha 6	Protein Coding	41	GC08M006924	0.39	https://www.genecards.org/cgi-bin/carddisp.pl?gene=DEFA6
ZNF318	Zinc Finger Protein 318	Protein Coding	41	GC06M043394	0.39	https://www.genecards.org/cgi-bin/carddisp.pl?gene=ZNF318
TRIB3	Tribbles Pseudokinase 3	Protein Coding	50	GC20P000361	0.38	https://www.genecards.org/cgi-bin/carddisp.pl?gene=TRIB3
TXNDC5	Thioredoxin Domain Containing 5	Protein Coding	44	GC06M007893	0.38	https://www.genecards.org/cgi-bin/carddisp.pl?gene=TXNDC5
TIFA	TRAF Interacting Protein With Forkhead Associated Domain	Protein Coding	41	GC04M112274	0.38	https://www.genecards.org/cgi-bin/carddisp.pl?gene=TIFA
MBD3	Methyl-CpG Binding Domain Protein 3	Protein Coding	47	GC19M001584	0.35	https://www.genecards.org/cgi-bin/carddisp.pl?gene=MBD3
MARK2	Microtubule Affinity Regulating Kinase 2	Protein Coding	50	GC11P063857	0.33	https://www.genecards.org/cgi-bin/carddisp.pl?gene=MARK2
ANKRD26	Ankyrin Repeat Domain 26	Protein Coding	46	GC10M026961	0.32	https://www.genecards.org/cgi-bin/carddisp.pl?gene=ANKRD26
CSK	C-Terminal Src Kinase	Protein Coding	55	GC15P074782	0.32	https://www.genecards.org/cgi-bin/carddisp.pl?gene=CSK
KLF3	Kruppel Like Factor 3	Protein Coding	45	GC04P038668	0.32	https://www.genecards.org/cgi-bin/carddisp.pl?gene=KLF3
TUSC3	Tumor Suppressor Candidate 3	Protein Coding	46	GC08P015417	0.31	https://www.genecards.org/cgi-bin/carddisp.pl?gene=TUSC3
MIR129-2	MicroRNA 129-2	RNA Gene	19	GC11P043618	0.31	https://www.genecards.org/cgi-bin/carddisp.pl?gene=MIR129-2
NAPA	NSF Attachment Protein Alpha	Protein Coding	44	GC19M047489	0.3	https://www.genecards.org/cgi-bin/carddisp.pl?gene=NAPA
MAP4K4	Mitogen-Activated Protein Kinase Kinase Kinase Kinase 4	Protein Coding	53	GC02P101773	0.28	https://www.genecards.org/cgi-bin/carddisp.pl?gene=MAP4K4
COPA	Coatomer Protein Complex Subunit Alpha	Protein Coding	48	GC01M160258	0.28	https://www.genecards.org/cgi-bin/carddisp.pl?gene=COPA
HNRNPC	Heterogeneous Nuclear Ribonucleoprotein C (C1/C2)	Protein Coding	46	GC14M021210	0.28	https://www.genecards.org/cgi-bin/carddisp.pl?gene=HNRNPC
LGR5	Leucine Rich Repeat Containing G Protein-Coupled Receptor 5	Protein Coding	48	GC12P071439	0.28	https://www.genecards.org/cgi-bin/carddisp.pl?gene=LGR5
ZNF148	Zinc Finger Protein 148	Protein Coding	46	GC03M125225	0.25	https://www.genecards.org/cgi-bin/carddisp.pl?gene=ZNF148
GPR55	G Protein-Coupled Receptor 55	Protein Coding	44	GC02M230907	0.25	https://www.genecards.org/cgi-bin/carddisp.pl?gene=GPR55
DDX53	DEAD-Box Helicase 53	Protein Coding	41	GC0XP023018	0.25	https://www.genecards.org/cgi-bin/carddisp.pl?gene=DDX53
SLFN12L	Schlafen Family Member 12 Like	Protein Coding	37	GC17M035464	0.25	https://www.genecards.org/cgi-bin/carddisp.pl?gene=SLFN12L
SELENOS	Selenoprotein S	Protein Coding	36	GC15M101271	0.25	https://www.genecards.org/cgi-bin/carddisp.pl?gene=SELENOS
PHKA2	Phosphorylase Kinase Regulatory Subunit Alpha 2	Protein Coding	52	GC0XM018892	0.22	https://www.genecards.org/cgi-bin/carddisp.pl?gene=PHKA2
FUCA2	Alpha-L-Fucosidase 2	Protein Coding	46	GC06M143494	0.22	https://www.genecards.org/cgi-bin/carddisp.pl?gene=FUCA2
ATP4B	ATPase H+/K+ Transporting Subunit Beta	Protein Coding	45	GC13M113648	0.22	https://www.genecards.org/cgi-bin/carddisp.pl?gene=ATP4B
TRAK1	Trafficking Kinesin Protein 1	Protein Coding	44	GC03P042061	0.22	https://www.genecards.org/cgi-bin/carddisp.pl?gene=TRAK1
RILP	Rab Interacting Lysosomal Protein	Protein Coding	42	GC17M001646	0.22	https://www.genecards.org/cgi-bin/carddisp.pl?gene=RILP
RASSF10	Ras Association Domain Family Member 10	Protein Coding	34	GC11P012990	0.22	https://www.genecards.org/cgi-bin/carddisp.pl?gene=RASSF10
MIR3178	MicroRNA 3178	RNA Gene	17	GC16M002531	0.22	https://www.genecards.org/cgi-bin/carddisp.pl?gene=MIR3178
RPS14P1	Ribosomal Protein S14 Pseudogene 1	Pseudogene	7	GC01M206695	0.22	https://www.genecards.org/cgi-bin/carddisp.pl?gene=RPS14P1
The known therapeutic gene targets for chronic gastritis from OMIM
Cytogenetic location	Genomic coordinates (From NCBI/GRCh38)	Gene/Locus	Gene/Locus name	Gene/Locus MIM number	Comments	Phenotype	Phenotype MIM number	Inheritance	Pheno map key	Mouse Gene (from MGI)
2q	2:93900000-242193529	COPD	Pulmonary disease, chronic obstructive, severe early-onset	606963	?SERPINE2	Pulmonary disease, chronic obstructive, severe early-onset	606963		2
5q32	5:150113838-150155858	PDGFRB, PDGFR, IBGC4, IMF1, PENTT, KOGS	Platelet-derived growth factor receptor, beta polypeptide	173410	fusion gene with ETV6, HIP1, RABPT5, or H4 in chronic myeloproliferative disorders	Basal ganglia calcification, idiopathic, 4	615007	Autosomal dominant	3	Pdgfrb
5q32	5:150113838-150155858	PDGFRB, PDGFR, IBGC4, IMF1, PENTT, KOGS	Platelet-derived growth factor receptor, beta polypeptide	173410	fusion gene with ETV6, HIP1, RABPT5, or H4 in chronic myeloproliferative disorders	Kosaki overgrowth syndrome	616592	Autosomal dominant	3	Pdgfrb
5q32	5:150113838-150155858	PDGFRB, PDGFR, IBGC4, IMF1, PENTT, KOGS	Platelet-derived growth factor receptor, beta polypeptide	173410	fusion gene with ETV6, HIP1, RABPT5, or H4 in chronic myeloproliferative disorders	Myeloproliferative disorder with eosinophilia	131440	Autosomal dominant	4	Pdgfrb
5q32	5:150113838-150155858	PDGFRB, PDGFR, IBGC4, IMF1, PENTT, KOGS	Platelet-derived growth factor receptor, beta polypeptide	173410	fusion gene with ETV6, HIP1, RABPT5, or H4 in chronic myeloproliferative disorders	Myofibromatosis, infantile, 1	228550	Autosomal dominant	3	Pdgfrb
5q32	5:150113838-150155858	PDGFRB, PDGFR, IBGC4, IMF1, PENTT, KOGS	Platelet-derived growth factor receptor, beta polypeptide	173410	fusion gene with ETV6, HIP1, RABPT5, or H4 in chronic myeloproliferative disorders	Premature aging syndrome, Penttinen type	601812	Autosomal dominant	3	Pdgfrb
6p25		CLLS4	Leukemia, chronic lymphocytic susceptibility to, 4	612558	associated with rs872071	{Leukemia, chronic lymphocytic susceptibility to, 4}	612558		2
6p21.3	6:30500000-36600000	CTEPH1	Pulmonary hypertension, chronic thromboembolic, without deep vein thrombosis, susceptibility to	612862	associated with DPB1*0202	{Pulmonary hypertension, chronic thromboembolic, without deep vein thrombosis, susceptibility to}	612862		2
9q34.1	9:127500000-133100000	CLLS3	Leukemia, chronic lymphocytic, susceptibility to, 3	612557	associated with SNP -6531 upstream of DAPK1 promoter	{Leukemia, chronic lymphocytic, susceptibility to, 3}	612557		2
9q34.11	9:129887186-130053845	FNBP1, FBP17	Formin-binding protein 17	606191	fused with MLL in chronic myeloid leukemia				Fnbp1
11p11	11:43400000-53400000	CLLS1	Leukemia, chronic lymphocytic, susceptibility to, 1	609630		{Leukemia, chronic lymphocytic, susceptibility to, 1}	609630		2
11q13	11:63600000-77400000	SMAR	Spinal muscular atrophy, chronic distal, autosomal recessive	607088	no mutations found in IGHMBP2	Spinal muscular atrophy, chronic distal, autosomal recessive	607088	Autosomal recessive	2
11q24.1	11:121300000-124000000	CLLS5	Leukemia, chronic lymphocytic susceptibility to, 5	612559	associated with rs735665	{Leukemia, chronic lymphocytic susceptibility to, 5}	612559		2
12q13	12:46000000-57700000	CMTS	Chronic mountain sickness, susceptibility to	616182		{Chronic mountain sickness, susceptibility to}	616182		2
12q22	12:92420085-92432998	CLLU1OS	Chronic lymphocytic leukemia upregulated 1, opposite strand	616989
12q22	12:92421530-92431001	CLLU1	Chronic lymphocytic leukemia upregulated gene 1	616988
13q14	13:39500000-54700000	CLLS2, D13S25, DBM	Leukemia, chronic lymphocytic, susceptibility to, 2	109543	>530kb telomeric to RB1	{Leukemia, chronic lymphocytic, susceptibility to, 2}	109543	Autosomal dominant	2
13q14.2	13:49912701-49936500	CLLD6, C13orf1	Chronic lymphocytic leukemia deletion region gene 6	607866					Spryd7
