# Supplementary material for: Network Pharmacology-Based Strategy to Investigate the Pharmacologic Mechanisms of Atractylodes macrocephala Koidz. for the Treatment of Chronic Gastritis
Source: Front Pharmacol. 2020 Jan 29;10:1629. doi: 10.3389/fphar.2019.01629 (PMC7000373; doi:10.3389/fphar.2019.01629)
Supplement: Supplementary file 4 [file Table_4.xls]

## Sheet: Sheet1
Table S4: The Overlapping gene symbols between disease and drug
Gene Symbol
CHRM3
PTGS2
PGR
ADH1B
PTGS1
LYZ
MMP8
MMP12
ARG1
CAT
F13A1
GPT
CTH
GPI
LDHB
VEGFA
IL6
IL1B
SLC6A4
AR
ALDH2
LTF
MTR
GLUD1
ALOX5
