# Supplementary material for: Network Pharmacology-Based Strategy to Investigate the Pharmacologic Mechanisms of Atractylodes macrocephala Koidz. for the Treatment of Chronic Gastritis
Source: Front Pharmacol. 2020 Jan 29;10:1629. doi: 10.3389/fphar.2019.01629 (PMC7000373; doi:10.3389/fphar.2019.01629)
Supplement: Supplementary file 8 [file Table_8.xls]

## Sheet: Sheet1
Table S8: The KEGG pathway enrichment analysis
ID	Description	GeneRatio	BgRatio	pvalue	p.adjust	qvalue	geneID	Count（富集于通路的基因数目）
hsa00220	Arginine biosynthesis	3/22	21/7840	2.46898e-05	0.00206655	0.0013574	ARG1/GPT/GLUD1	3
hsa00010	Glycolysis / Gluconeogenesis	4/22	68/7840	3.3663e-05	0.00206655	0.0013574	ADH1B/GPI/LDHB/ALDH2	4
hsa01230	Biosynthesis of amino acids	4/22	75/7840	4.95973e-05	0.00206655	0.0013574	ARG1/GPT/CTH/MTR	4
hsa04726	Serotonergic synapse	4/22	115/7840	0.000262045	0.00598141	0.00392884	PTGS2/PTGS1/SLC6A4/ALOX5	4
hsa01200	Carbon metabolism	4/22	116/7840	0.000270904	0.00598141	0.00392884	CAT/GPT/GPI/GLUD1	4
hsa00270	Cysteine and methionine metabolism	3/22	47/7840	0.000287108	0.00598141	0.00392884	CTH/LDHB/MTR	3
hsa00590	Arachidonic acid metabolism	3/22	63/7840	0.000682978	0.012196	0.00801087	PTGS2/PTGS1/ALOX5	3
hsa00450	Selenocompound metabolism	2/22	17/7840	0.000996603	0.0155719	0.0102283	CTH/MTR	2
hsa05323	Rheumatoid arthritis	3/22	91/7840	0.00198575	0.0262995	0.0172746	VEGFA/IL6/IL1B	3
hsa04657	IL-17 signaling pathway	3/22	93/7840	0.00211342	0.0262995	0.0172746	PTGS2/IL6/IL1B	3
hsa05146	Amoebiasis	3/22	96/7840	0.00231435	0.0262995	0.0172746	ARG1/IL6/IL1B	3
hsa04933	AGE-RAGE signaling pathway in diabetic complications	3/22	100/7840	0.00260024	0.0266257	0.0174889	VEGFA/IL6/IL1B	3
hsa04625	C-type lectin receptor signaling pathway	3/22	104/7840	0.00290716	0.0266257	0.0174889	PTGS2/IL6/IL1B	3
hsa05163	Human cytomegalovirus infection	4/22	225/7840	0.00321609	0.0266257	0.0174889	PTGS2/VEGFA/IL6/IL1B	4
hsa01523	Antifolate resistance	2/22	31/7840	0.00332744	0.0266257	0.0174889	IL6/IL1B	2
hsa04668	TNF signaling pathway	3/22	110/7840	0.00340809	0.0266257	0.0174889	PTGS2/IL6/IL1B	3
hsa00250	Alanine, aspartate and glutamate metabolism	2/22	35/7840	0.00422891	0.0293674	0.0192897	GPT/GLUD1	2
hsa05020	Prion diseases	2/22	35/7840	0.00422891	0.0293674	0.0192897	IL6/IL1B	2
hsa05143	African trypanosomiasis	2/22	37/7840	0.00471751	0.0310362	0.0203859	IL6/IL1B	2
hsa00620	Pyruvate metabolism	2/22	39/7840	0.00523099	0.0326937	0.0214746	LDHB/ALDH2	2
hsa05332	Graft-versus-host disease	2/22	41/7840	0.00576909	0.0343398	0.0225558	IL6/IL1B	2
hsa00380	Tryptophan metabolism	2/22	42/7840	0.00604729	0.0343596	0.0225688	CAT/ALDH2	2
hsa00071	Fatty acid degradation	2/22	44/7840	0.00662182	0.0359881	0.0236385	ADH1B/ALDH2	2
hsa04913	Ovarian steroidogenesis	2/22	49/7840	0.00816236	0.0408081	0.0268045	PTGS2/ALOX5	2
hsa05144	Malaria	2/22	49/7840	0.00816236	0.0408081	0.0268045	IL6/IL1B	2
hsa00330	Arginine and proline metabolism	2/22	50/7840	0.00848808	0.0408081	0.0268045	ARG1/ALDH2	2
